# Supplementary material for: N,N′-(4-Chloro­benzyl­idene)dipyrimidin-2-amine
Source: Acta Crystallogr Sect E Struct Rep Online. 2009 Nov 4;65(Pt 12):o2979. doi: 10.1107/S1600536809045243 (PMC2971878; doi:10.1107/S1600536809045243)
Supplement: Supplementary file 1 [file e-65-o2979-sup1.cif]

##############################################################################
###                                                                        ###
###        Electronic paper (Acta Crystallographica Section E)             ###
###                                                                        ###
##############################################################################
#                                                                            #
# This CIF contains the data in a paper accepted for publication in Acta     #
# Crystallographica Section E. It conforms to the requirements of Notes      #
# for Authors for Section E, and has been peer reviewed under the auspices   #
# of the IUCr Commission on Journals.                                        #
#                                                                            #
# Full details of the Crystallographic Information File format               #
# are given in the paper "The Crystallographic Information File (CIF):       #
# a New Standard Archive File for Crystallography" by S. R. Hall, F. H.      #
# Allen and I. D. Brown [Acta Cryst. (1991), A47, 655-685].                  #
#                                                                            #
# The current version of the core CIF dictionary is obtainable from          #
# ftp://ftp.iucr.org/pub/cif_core.dic. The current version number is 2.4.    #
#                                                                            #
# Software is freely available for graphical display of the structure(s) in  #
# this CIF.  For information consult the CIF home page http://www.iucr.org/  #
# cif/home.html                                                              #
#                                                                            #
# This file may be used for bona fide research purposes within the           #
# scientific community so long as proper attribution is given to the journal # 
# article from which it was obtained.                                        #
#                                                                            #
##############################################################################
                                             
data_I
_audit_creation_method     SHELXL-97
_chemical_name_systematic
;
<i>N</i>,<i>N</i>'-(4-Chlorobenzylidene)dipyrimidin-2-amine
;
_chemical_name_common     ?
_chemical_formula_moiety     'C15 H13 Cl N6'
_chemical_formula_sum     'C15 H13 Cl N6'
_chemical_formula_iupac     'C15 H13 Cl N6'
_chemical_formula_weight     312.76
_chemical_melting_point     ?
_symmetry_cell_setting     monoclinic
_symmetry_space_group_name_H-M     'P 21/n'
_symmetry_space_group_name_Hall     '-P 2yn'
loop_
    _symmetry_equiv_pos_as_xyz
    'x, y, z'
    '-x+1/2, y+1/2, -z+1/2'
    '-x, -y, -z'
    'x-1/2, -y-1/2, z-1/2'
_cell_length_a     9.6030(14)
_cell_length_b     10.5706(15)
_cell_length_c     14.792(2)
_cell_angle_alpha     90.00
_cell_angle_beta     100.331(3)
_cell_angle_gamma     90.00
_cell_volume     1477.2(4)
_cell_formula_units_Z     4
_cell_measurement_reflns_used     697
_cell_measurement_theta_min     3
_cell_measurement_theta_max     30
_cell_measurement_temperature     120(2)
_exptl_crystal_description     prism
_exptl_crystal_colour     colorless
_exptl_crystal_size_max     0.17
_exptl_crystal_size_mid     0.15
_exptl_crystal_size_min     0.14
_exptl_crystal_density_diffrn     1.406
_exptl_crystal_density_meas     ?
_exptl_crystal_density_method     'not measured'
_exptl_crystal_F_000     648
_exptl_absorpt_coefficient_mu     0.264
_exptl_absorpt_correction_type     multi-scan
_exptl_absorpt_process_details     '(SADABS; Sheldrick, 1998)'
_exptl_absorpt_correction_T_min     0.950
_exptl_absorpt_correction_T_max     0.964
_exptl_special_details
;
;
_diffrn_ambient_temperature     120(2)
_diffrn_radiation_type     MoK\a
_diffrn_radiation_wavelength     0.71073
_diffrn_radiation_source     'fine-focus sealed tube'
_diffrn_radiation_monochromator     graphite
_diffrn_measurement_device_type     'Bruker SMART 1000 CCD area-detector'
_diffrn_measurement_method     \w
_diffrn_detector_area_resol_mean     ?
_diffrn_reflns_number     15899
_diffrn_reflns_av_R_equivalents     0.0629
_diffrn_reflns_av_sigmaI/netI     0.0619
_diffrn_reflns_theta_min     2.35
_diffrn_reflns_theta_max     29.00
_diffrn_reflns_theta_full     29.00
_diffrn_measured_fraction_theta_max     1.000
_diffrn_measured_fraction_theta_full     1.000
_diffrn_reflns_limit_h_min     -13
_diffrn_reflns_limit_h_max     13
_diffrn_reflns_limit_k_min     -14
_diffrn_reflns_limit_k_max     14
_diffrn_reflns_limit_l_min     -20
_diffrn_reflns_limit_l_max     20
_refine_special_details
;
Refinement of <i>F</i>^2^ against ALL reflections. The weighted <i>R</i>-factor
<i>wR</i> and goodness of fit <i>S</i> are based on <i>F</i>^2^, conventional
<i>R</i>-factors <i>R</i> are based on <i>F</i>, with <i>F</i> set to zero for
negative <i>F</i>^2^. The threshold expression of <i>F</i>^2^ >
\s(<i>F</i>^2^) is used only for calculating <i>R</i>-factors(gt) <i>etc</i>.
and is not relevant to the choice of reflections for refinement.
<i>R</i>-factors based on <i>F</i>^2^ are statistically about twice as large
as those based on <i>F</i>, and <i>R</i>- factors based on ALL data will be
even larger.
;
_reflns_number_total     3924
_reflns_number_gt     2429
_reflns_threshold_expression     I>2\s(I)
_refine_ls_structure_factor_coef     Fsqd
_refine_ls_matrix_type     full
_refine_ls_R_factor_all     0.1065
_refine_ls_R_factor_gt     0.0606
_refine_ls_wR_factor_gt     0.1329
_refine_ls_wR_factor_ref     0.1627
_refine_ls_goodness_of_fit_ref     1.006
_refine_ls_restrained_S_all     1.006
_refine_ls_number_reflns     3924
_refine_ls_number_parameters     207
_refine_ls_number_restraints     0
_refine_ls_hydrogen_treatment     mixed
_refine_ls_weighting_scheme     calc
_refine_ls_weighting_details
            'calc w=1/[\s^2^(Fo^2^)+(0.061P)^2^+1.85P] where P=(Fo^2^+2Fc^2^)/3'
_atom_sites_solution_hydrogens     mixed
_atom_sites_solution_primary     direct
_atom_sites_solution_secondary     difmap
_refine_ls_shift/su_max     0.001
_refine_ls_shift/su_mean     0.000
_refine_diff_density_max     0.553
_refine_diff_density_min     -0.281
_refine_ls_extinction_method     none
_refine_ls_extinction_coef     ?
loop_
    _atom_type_symbol
    _atom_type_description
    _atom_type_scat_dispersion_real
    _atom_type_scat_dispersion_imag
    _atom_type_scat_source
    'C' 'C' 0.0033 0.0016
                         'International Tables Vol C Tables 4.2.6.8 and 6.1.1.4'
    'H' 'H' 0.0000 0.0000
                         'International Tables Vol C Tables 4.2.6.8 and 6.1.1.4'
    'N' 'N' 0.0061 0.0033
                         'International Tables Vol C Tables 4.2.6.8 and 6.1.1.4'
    'Cl' 'Cl' 0.1484 0.1585
                         'International Tables Vol C Tables 4.2.6.8 and 6.1.1.4'
_computing_data_collection     'SMART (Bruker, 1998)'
_computing_cell_refinement     'SAINT-Plus (Bruker, 1998)'
_computing_data_reduction     'SAINT-Plus (Bruker, 1998)'
_computing_structure_solution     'SHELXTL (Sheldrick, 2008)'
_computing_structure_refinement     'SHELXTL (Sheldrick, 2008)'
_computing_molecular_graphics     'SHELXTL (Sheldrick, 2008)'
_computing_publication_material     'SHELXTL (Sheldrick, 2008)'
loop_
    _atom_site_type_symbol
    _atom_site_label
    _atom_site_fract_x
    _atom_site_fract_y
    _atom_site_fract_z
    _atom_site_U_iso_or_equiv
    _atom_site_adp_type
    _atom_site_calc_flag
    _atom_site_refinement_flags
    _atom_site_occupancy
    _atom_site_disorder_assembly
    _atom_site_disorder_group
    Cl Cl1 -0.02192(8) 0.53784(7) 0.18886(5) 0.0355(2) Uani d . 1 . .
    N N1 0.3768(2) 0.1522(2) 0.49990(15) 0.0255(5) Uani d . 1 . .
    H H1N 0.372(3) 0.073(3) 0.4970(19) 0.026(7) Uiso d . 1 . .
    N N2 0.5083(2) 0.3334(2) 0.53797(15) 0.0288(5) Uani d . 1 . .
    N N3 0.6177(2) 0.13385(19) 0.51466(14) 0.0252(5) Uani d . 1 . .
    N N4 0.1456(2) 0.1274(2) 0.53239(15) 0.0271(5) Uani d . 1 . .
    H H4N 0.100(3) 0.085(3) 0.490(2) 0.026(7) Uiso d . 1 . .
    N N5 0.1916(2) 0.1776(2) 0.68744(15) 0.0297(5) Uani d . 1 . .
    N N6 0.0426(2) 0.0032(2) 0.62930(15) 0.0324(5) Uani d . 1 . .
    C C1 0.2469(3) 0.2170(2) 0.51066(17) 0.0236(5) Uani d . 1 . .
    H H1A 0.2701 0.2771 0.5635 0.028 Uiso calc R 1 . .
    C C2 0.1814(3) 0.2927(2) 0.42613(17) 0.0231(5) Uani d . 1 . .
    C C3 0.2361(3) 0.2959(2) 0.34541(18) 0.0281(6) Uani d . 1 . .
    H H3A 0.3172 0.2468 0.3403 0.034 Uiso calc R 1 . .
    C C4 0.1729(3) 0.3708(3) 0.27187(17) 0.0305(6) Uani d . 1 . .
    H H4A 0.2106 0.3727 0.2168 0.037 Uiso calc R 1 . .
    C C5 0.0551(3) 0.4423(2) 0.27932(17) 0.0257(5) Uani d . 1 . .
    C C6 -0.0013(3) 0.4405(2) 0.35850(18) 0.0274(5) Uani d . 1 . .
    H H6A -0.0824 0.4898 0.3633 0.033 Uiso calc R 1 . .
    C C7 0.0623(3) 0.3653(2) 0.43127(17) 0.0263(5) Uani d . 1 . .
    H H7A 0.0235 0.3635 0.4860 0.032 Uiso calc R 1 . .
    C C8 0.5041(3) 0.2088(2) 0.51871(16) 0.0227(5) Uani d . 1 . .
    C C9 0.6373(3) 0.3841(3) 0.5586(2) 0.0346(6) Uani d . 1 . .
    H H9A 0.6452 0.4713 0.5741 0.041 Uiso calc R 1 . .
    C C10 0.7596(3) 0.3161(3) 0.5585(2) 0.0353(7) Uani d . 1 . .
    H H10A 0.8505 0.3537 0.5745 0.042 Uiso calc R 1 . .
    C C11 0.7431(3) 0.1905(3) 0.53381(18) 0.0295(6) Uani d . 1 . .
    H H11A 0.8254 0.1421 0.5303 0.035 Uiso calc R 1 . .
    C C12 0.1273(3) 0.1023(3) 0.61980(17) 0.0266(5) Uani d . 1 . .
    C C13 0.1706(3) 0.1484(3) 0.77168(19) 0.0346(6) Uani d . 1 . .
    H H13A 0.2127 0.2005 0.8215 0.041 Uiso calc R 1 . .
    C C14 0.0906(3) 0.0461(3) 0.7899(2) 0.0406(7) Uani d . 1 . .
    H H14A 0.0802 0.0247 0.8507 0.049 Uiso calc R 1 . .
    C C15 0.0269(3) -0.0232(3) 0.7149(2) 0.0406(7) Uani d . 1 . .
    H H15A -0.0309 -0.0929 0.7247 0.049 Uiso calc R 1 . .
loop_
    _atom_site_aniso_label
    _atom_site_aniso_U_11
    _atom_site_aniso_U_22
    _atom_site_aniso_U_33
    _atom_site_aniso_U_12
    _atom_site_aniso_U_13
    _atom_site_aniso_U_23
    Cl1 0.0406(4) 0.0320(4) 0.0312(4) 0.0008(3) -0.0014(3) 0.0066(3)
    N1 0.0227(11) 0.0213(11) 0.0316(12) -0.0002(9) 0.0021(9) 0.0004(9)
    N2 0.0303(12) 0.0236(11) 0.0335(12) -0.0039(9) 0.0081(9) -0.0030(9)
    N3 0.0245(11) 0.0236(11) 0.0263(11) -0.0021(9) 0.0016(8) -0.0015(9)
    N4 0.0272(11) 0.0300(12) 0.0229(11) -0.0074(9) 0.0016(9) -0.0006(9)
    N5 0.0288(12) 0.0333(12) 0.0267(11) -0.0018(10) 0.0043(9) -0.0002(9)
    N6 0.0310(12) 0.0394(13) 0.0256(11) -0.0081(10) 0.0021(9) 0.0041(10)
    C1 0.0227(12) 0.0234(12) 0.0238(12) -0.0010(10) 0.0021(9) -0.0017(10)
    C2 0.0237(12) 0.0221(12) 0.0235(12) -0.0048(10) 0.0042(9) 0.0003(10)
    C3 0.0300(14) 0.0268(13) 0.0287(13) 0.0029(11) 0.0082(11) -0.0007(11)
    C4 0.0366(15) 0.0345(15) 0.0220(12) -0.0018(12) 0.0098(11) -0.0007(11)
    C5 0.0288(13) 0.0235(12) 0.0230(12) -0.0030(10) -0.0001(10) -0.0001(10)
    C6 0.0238(12) 0.0273(13) 0.0300(13) 0.0005(10) 0.0023(10) -0.0025(10)
    C7 0.0246(13) 0.0306(13) 0.0245(12) -0.0010(11) 0.0065(10) -0.0003(10)
    C8 0.0261(13) 0.0221(12) 0.0199(12) -0.0036(10) 0.0039(10) 0.0014(10)
    C9 0.0353(15) 0.0254(13) 0.0458(16) -0.0095(12) 0.0147(13) -0.0094(12)
    C10 0.0306(14) 0.0339(15) 0.0437(16) -0.0109(12) 0.0128(12) -0.0118(13)
    C11 0.0267(13) 0.0306(14) 0.0316(14) -0.0019(11) 0.0065(11) -0.0009(11)
    C12 0.0225(12) 0.0311(14) 0.0256(13) 0.0013(11) 0.0028(10) 0.0023(11)
    C13 0.0317(15) 0.0410(16) 0.0291(14) 0.0026(12) 0.0004(11) -0.0044(12)
    C14 0.0368(16) 0.059(2) 0.0258(14) -0.0061(15) 0.0058(12) 0.0057(14)
    C15 0.0346(16) 0.0541(19) 0.0330(15) -0.0126(14) 0.0059(12) 0.0119(14)
_geom_special_details
;
All e.s.d.'s (except the e.s.d. in the dihedral angle between two l.s. planes)
are estimated using the full covariance matrix. The cell e.s.d.'s are taken
into account individually in the estimation of e.s.d.'s in distances, angles
and torsion angles; correlations between e.s.d.'s in cell parameters are only
used when they are defined by crystal symmetry. An approximate (isotropic)
treatment of cell e.s.d.'s is used for estimating e.s.d.'s involving l.s.
planes.
;
loop_
    _geom_bond_atom_site_label_1
    _geom_bond_atom_site_label_2
    _geom_bond_site_symmetry_2
    _geom_bond_distance
    _geom_bond_publ_flag
    Cl1 C5 . 1.732(3) ?
    N1 C8 . 1.345(3) ?
    N1 C1 . 1.456(3) ?
    N1 H1N . 0.84(3) ?
    N2 C9 . 1.334(3) ?
    N2 C8 . 1.347(3) ?
    N3 C11 . 1.329(3) ?
    N3 C8 . 1.358(3) ?
    N4 C12 . 1.362(3) ?
    N4 C1 . 1.435(3) ?
    N4 H4N . 0.83(3) ?
    N5 C13 . 1.334(4) ?
    N5 C12 . 1.339(3) ?
    N6 C15 . 1.331(4) ?
    N6 C12 . 1.349(3) ?
    C1 C2 . 1.523(3) ?
    C1 H1A . 1.0000 ?
    C2 C3 . 1.389(3) ?
    C2 C7 . 1.390(3) ?
    C3 C4 . 1.394(4) ?
    C3 H3A . 0.9500 ?
    C4 C5 . 1.381(4) ?
    C4 H4A . 0.9500 ?
    C5 C6 . 1.376(4) ?
    C6 C7 . 1.388(4) ?
    C6 H6A . 0.9500 ?
    C7 H7A . 0.9500 ?
    C9 C10 . 1.377(4) ?
    C9 H9A . 0.9500 ?
    C10 C11 . 1.378(4) ?
    C10 H10A . 0.9500 ?
    C11 H11A . 0.9500 ?
    C13 C14 . 1.381(4) ?
    C13 H13A . 0.9500 ?
    C14 C15 . 1.378(4) ?
    C14 H14A . 0.9500 ?
    C15 H15A . 0.9500 ?
loop_
    _geom_angle_atom_site_label_1
    _geom_angle_atom_site_label_2
    _geom_angle_atom_site_label_3
    _geom_angle_site_symmetry_1
    _geom_angle_site_symmetry_3
    _geom_angle
    _geom_angle_publ_flag
    C8 N1 C1 . . 122.2(2) ?
    C8 N1 H1N . . 120(2) ?
    C1 N1 H1N . . 116(2) ?
    C9 N2 C8 . . 115.6(2) ?
    C11 N3 C8 . . 115.6(2) ?
    C12 N4 C1 . . 123.3(2) ?
    C12 N4 H4N . . 118(2) ?
    C1 N4 H4N . . 119(2) ?
    C13 N5 C12 . . 115.7(2) ?
    C15 N6 C12 . . 115.8(2) ?
    N4 C1 N1 . . 110.0(2) ?
    N4 C1 C2 . . 109.5(2) ?
    N1 C1 C2 . . 113.2(2) ?
    N4 C1 H1A . . 108.0 ?
    N1 C1 H1A . . 108.0 ?
    C2 C1 H1A . . 108.0 ?
    C3 C2 C7 . . 118.4(2) ?
    C3 C2 C1 . . 123.7(2) ?
    C7 C2 C1 . . 117.9(2) ?
    C2 C3 C4 . . 120.4(2) ?
    C2 C3 H3A . . 119.8 ?
    C4 C3 H3A . . 119.8 ?
    C5 C4 C3 . . 119.8(2) ?
    C5 C4 H4A . . 120.1 ?
    C3 C4 H4A . . 120.1 ?
    C6 C5 C4 . . 120.9(2) ?
    C6 C5 Cl1 . . 119.1(2) ?
    C4 C5 Cl1 . . 120.0(2) ?
    C5 C6 C7 . . 118.8(2) ?
    C5 C6 H6A . . 120.6 ?
    C7 C6 H6A . . 120.6 ?
    C6 C7 C2 . . 121.7(2) ?
    C6 C7 H7A . . 119.2 ?
    C2 C7 H7A . . 119.2 ?
    N1 C8 N2 . . 118.0(2) ?
    N1 C8 N3 . . 116.1(2) ?
    N2 C8 N3 . . 125.9(2) ?
    N2 C9 C10 . . 123.2(3) ?
    N2 C9 H9A . . 118.4 ?
    C10 C9 H9A . . 118.4 ?
    C9 C10 C11 . . 116.5(3) ?
    C9 C10 H10A . . 121.8 ?
    C11 C10 H10A . . 121.8 ?
    N3 C11 C10 . . 123.1(3) ?
    N3 C11 H11A . . 118.4 ?
    C10 C11 H11A . . 118.4 ?
    N5 C12 N6 . . 126.1(2) ?
    N5 C12 N4 . . 118.2(2) ?
    N6 C12 N4 . . 115.7(2) ?
    N5 C13 C14 . . 123.1(3) ?
    N5 C13 H13A . . 118.5 ?
    C14 C13 H13A . . 118.5 ?
    C15 C14 C13 . . 116.2(3) ?
    C15 C14 H14A . . 121.9 ?
    C13 C14 H14A . . 121.9 ?
    N6 C15 C14 . . 123.0(3) ?
    N6 C15 H15A . . 118.5 ?
    C14 C15 H15A . . 118.5 ?
loop_
    _geom_torsion_atom_site_label_1
    _geom_torsion_atom_site_label_2
    _geom_torsion_atom_site_label_3
    _geom_torsion_atom_site_label_4
    _geom_torsion_site_symmetry_1
    _geom_torsion_site_symmetry_2
    _geom_torsion_site_symmetry_3
    _geom_torsion_site_symmetry_4
    _geom_torsion
    _geom_torsion_publ_flag
    C12 N4 C1 N1 . . . . 96.1(3) ?
    C12 N4 C1 C2 . . . . -139.0(2) ?
    C8 N1 C1 N4 . . . . -150.6(2) ?
    C8 N1 C1 C2 . . . . 86.6(3) ?
    N4 C1 C2 C3 . . . . -120.7(3) ?
    N1 C1 C2 C3 . . . . 2.5(3) ?
    N4 C1 C2 C7 . . . . 61.2(3) ?
    N1 C1 C2 C7 . . . . -175.7(2) ?
    C7 C2 C3 C4 . . . . 0.3(4) ?
    C1 C2 C3 C4 . . . . -177.9(2) ?
    C2 C3 C4 C5 . . . . 0.0(4) ?
    C3 C4 C5 C6 . . . . -0.2(4) ?
    C3 C4 C5 Cl1 . . . . 178.8(2) ?
    C4 C5 C6 C7 . . . . 0.1(4) ?
    Cl1 C5 C6 C7 . . . . -179.0(2) ?
    C5 C6 C7 C2 . . . . 0.3(4) ?
    C3 C2 C7 C6 . . . . -0.4(4) ?
    C1 C2 C7 C6 . . . . 177.8(2) ?
    C1 N1 C8 N2 . . . . -7.6(3) ?
    C1 N1 C8 N3 . . . . 173.6(2) ?
    C9 N2 C8 N1 . . . . 178.2(2) ?
    C9 N2 C8 N3 . . . . -3.1(4) ?
    C11 N3 C8 N1 . . . . -179.7(2) ?
    C11 N3 C8 N2 . . . . 1.6(4) ?
    C8 N2 C9 C10 . . . . 1.5(4) ?
    N2 C9 C10 C11 . . . . 1.2(4) ?
    C8 N3 C11 C10 . . . . 1.5(4) ?
    C9 C10 C11 N3 . . . . -2.8(4) ?
    C13 N5 C12 N6 . . . . 1.4(4) ?
    C13 N5 C12 N4 . . . . -179.7(2) ?
    C15 N6 C12 N5 . . . . -2.5(4) ?
    C15 N6 C12 N4 . . . . 178.6(3) ?
    C1 N4 C12 N5 . . . . 10.1(4) ?
    C1 N4 C12 N6 . . . . -170.9(2) ?
    C12 N5 C13 C14 . . . . 1.4(4) ?
    N5 C13 C14 C15 . . . . -2.8(5) ?
    C12 N6 C15 C14 . . . . 0.8(5) ?
    C13 C14 C15 N6 . . . . 1.6(5) ?
loop_
    _geom_hbond_atom_site_label_D
    _geom_hbond_atom_site_label_H
    _geom_hbond_atom_site_label_A
    _geom_hbond_site_symmetry_A
    _geom_hbond_distance_DH
    _geom_hbond_distance_HA
    _geom_hbond_distance_DA
    _geom_hbond_angle_DHA
    N1 H1N N3 3_656 0.84(3) 2.20(3) 3.033(3) 174(3)
    N4 H4N N6 3_556 0.83(3) 2.24(3) 3.057(3) 172(3)
data_global
_journal_date_recd_electronic     2009-09-09
_journal_date_accepted     2009-10-28
_journal_name_full     'Acta Crystallographica, Section E'
_journal_year     2009
_journal_volume     65
_journal_issue     12
_journal_page_first     o2979
_journal_page_last     o2979
_journal_paper_category     QO
_journal_coeditor_code     EZ2187
_publ_contact_author_name     'Masoumeh Tabatabaee'
_publ_contact_author_address
;
Department of Chemistry, Islamic Azad University, Yazd Branch, Yazd, Iran
;
_publ_contact_author_email     tabatabaee45m@yahoo.com
_publ_contact_author_fax     ?
_publ_contact_author_phone     '+989133513497'
_publ_section_title
;
<i>N</i>,<i>N</i>'-(4-Chlorobenzylidene)dipyrimidin-2-amine
;
loop_
    _publ_author_name
    _publ_author_footnote
    _publ_author_address
    'Tabatabaee, Masoumeh' .
;
Department of Chemistry, Islamic Azad University, Yazd Branch, Yazd, Iran
;
    'Masoodpour, Leila' .
;
Department of Chemistry, Islamic Azad University, Yazd Branch, Yazd, Iran
;
    'Gassemzadeh, Mitra' .
;
Department of Chemistry, Islamic Azad University, Yazd Branch, Yazd, Iran
;
    'Hakimi, Fatemeh' .
;
Department of Chemistry, Islamic Azad University, Yazd Branch, Yazd, Iran
;
