# Supplementary material for: N,N′-(4-Chloro­benzyl­idene)dipyrimidin-2-amine
Source: Acta Crystallogr Sect E Struct Rep Online. 2009 Nov 4;65(Pt 12):o2979. doi: 10.1107/S1600536809045243 (PMC2971878; doi:10.1107/S1600536809045243)
Supplement: Supplementary file 2 [file e-65-o2979-Isup2.hkl]

# 
# h,k,l, Fc-squared, Fo-squared, sigma(Fo-squared) and status flag 
# 
data_I
_shelx_title ' a in P2(1)/n' 
_shelx_refln_list_code          4 
_shelx_F_calc_maximum      164.83 
_exptl_crystal_F_000       648.00 
_reflns_d_resolution_high  0.7331 
 
loop_ 
 _symmetry_equiv_pos_as_xyz 
 'x, y, z' 
 '-x+1/2, y+1/2, -z+1/2' 
 '-x, -y, -z' 
 'x-1/2, -y-1/2, z-1/2' 
 
_cell_length_a     9.6030 
_cell_length_b    10.5706 
_cell_length_c    14.7924 
_cell_angle_alpha  90.000 
_cell_angle_beta  100.331 
_cell_angle_gamma  90.000 
 
_shelx_F_squared_multiplier     1.000 
 
loop_ 
 _refln_index_h 
 _refln_index_k 
 _refln_index_l 
 _refln_F_squared_calc 
 _refln_F_squared_meas 
 _refln_F_squared_sigma 
 _refln_observed_status 
   2   0   0     2916.51     3202.61     93.80 o 
   4   0   0     2798.19     3071.08     91.57 o 
   6   0   0     1317.36     1292.90     46.10 o 
   8   0   0     1350.28     1434.45     48.32 o 
  10   0   0       45.76       53.91     18.08 o 
  12   0   0       35.64      -16.14     22.28 o 
   1   1   0      962.87     1010.99     24.22 o 
   2   1   0    13163.96    15431.50    314.85 o 
   3   1   0     2981.71     3034.70     63.52 o 
   4   1   0      618.53      684.88     16.38 o 
   5   1   0      521.49      506.02     13.67 o 
   6   1   0      350.50      384.70     11.77 o 
   7   1   0       10.56        4.70      4.43 o 
   8   1   0      141.55      119.55      7.85 o 
   9   1   0       79.37       50.85      6.95 o 
  10   1   0        0.67      -14.45      9.56 o 
  11   1   0       12.14        2.28     13.24 o 
  12   1   0        3.90       14.04     16.72 o 
   0   2   0       56.70       38.85      6.11 o 
   1   2   0     2014.31     1996.65     41.81 o 
   2   2   0    27169.84    31029.66    693.29 o 
   3   2   0       11.55        2.00      2.31 o 
   4   2   0       21.73       47.36      3.83 o 
   5   2   0     2563.85     2767.97     59.36 o 
   6   2   0      262.69      250.07      9.32 o 
   7   2   0      287.84      286.77     10.79 o 
   8   2   0       46.78       29.45      6.06 o 
   9   2   0       33.42       17.04      7.20 o 
  10   2   0        3.79       -7.37     12.12 o 
  11   2   0        0.51       14.95     14.27 o 
  12   2   0      126.01      164.95     32.93 o 
   1   3   0        1.12       -0.78      2.17 o 
   2   3   0     5637.18     5899.45    121.75 o 
   3   3   0      301.37      301.76      8.71 o 
   4   3   0      711.52      720.58     22.76 o 
   5   3   0     1257.83     1320.87     31.73 o 
   6   3   0       31.56       36.20      4.77 o 
   7   3   0      497.72      540.58     15.93 o 
   8   3   0      226.11      221.18     11.56 o 
   9   3   0        4.73       -4.99      7.76 o 
  10   3   0       43.71       26.99      9.59 o 
  11   3   0       44.95       29.72     15.67 o 
  12   3   0        3.36       -0.03     17.33 o 
   0   4   0     1240.51     1319.40     40.70 o 
   1   4   0       28.38       28.01      2.89 o 
   2   4   0     1523.25     1432.90     31.53 o 
   3   4   0       39.42       34.68      3.69 o 
   4   4   0     6882.08     8071.29    167.06 o 
   5   4   0      393.41      416.06     13.42 o 
   6   4   0       84.51      107.60      6.58 o 
   7   4   0      603.47      595.02     17.79 o 
   8   4   0       21.93        7.98      6.45 o 
   9   4   0      157.60      133.49     20.18 o 
  10   4   0       13.75       -5.74      9.35 o 
  11   4   0       53.87       71.74     18.24 o 
  12   4   0       24.08       18.32     17.91 o 
   1   5   0        3.10       -1.36      2.72 o 
   2   5   0      234.13      201.25      7.30 o 
   3   5   0      341.86      384.55     11.18 o 
   4   5   0     1158.60     1249.25     28.90 o 
   5   5   0        4.70        0.71      4.36 o 
   6   5   0      115.28       94.85      6.84 o 
   7   5   0      181.71      163.81      9.99 o 
   8   5   0        0.32       -5.46      7.31 o 
   9   5   0      102.83       88.97     11.08 o 
  10   5   0      115.15      119.36     12.93 o 
  11   5   0       22.01       19.32     13.52 o 
  12   5   0       17.67       16.30     38.42 o 
   0   6   0     3199.73     3526.27    105.73 o 
   1   6   0      283.98      266.81     15.35 o 
   2   6   0        0.33        4.09      3.38 o 
   3   6   0      130.12      111.58      6.25 o 
   4   6   0      232.47      196.64      8.55 o 
   5   6   0        0.82       -3.07      4.68 o 
   6   6   0       47.70       34.15      8.33 o 
   7   6   0      409.64      405.82     17.50 o 
   8   6   0        3.42       11.03      8.21 o 
   9   6   0      515.30      592.16     25.33 o 
  10   6   0        0.74       -2.63     10.61 o 
  11   6   0       43.78       66.75     15.62 o 
   1   7   0      564.14      585.11     15.48 o 
   2   7   0       45.13       31.26      4.71 o 
   3   7   0      353.68      350.91     14.24 o 
   4   7   0      116.50      106.08      7.06 o 
   5   7   0     1306.44     1393.31     33.29 o 
   6   7   0     1025.44     1095.04     27.64 o 
   7   7   0       84.35       68.20     12.60 o 
   8   7   0       27.77       31.13     10.48 o 
   9   7   0        0.75       -4.14     11.82 o 
  10   7   0        0.07        4.37     13.59 o 
  11   7   0        9.81       32.88     16.63 o 
   0   8   0       74.78       52.63     10.12 o 
   1   8   0       39.80       28.50      5.17 o 
   2   8   0        0.15       -5.51      4.35 o 
   3   8   0      189.96      150.69      7.95 o 
   4   8   0     1900.76     2005.00     50.49 o 
   5   8   0      293.47      294.74     13.42 o 
   6   8   0       23.40        2.96      7.99 o 
   7   8   0       25.79       32.49     11.42 o 
   8   8   0       23.26       18.12     13.86 o 
   9   8   0      180.55      196.00     19.07 o 
  10   8   0       53.44       66.53     22.75 o 
   1   9   0      309.57      314.46     18.22 o 
   2   9   0      139.40      127.88     12.67 o 
   3   9   0      102.56       84.00     13.93 o 
   4   9   0       92.43       90.17     10.44 o 
   5   9   0       60.26       46.03      8.09 o 
   6   9   0        5.40       21.06      8.71 o 
   7   9   0      105.65      115.13     15.33 o 
   8   9   0       89.22       84.15     15.44 o 
   9   9   0        0.72        1.42     18.06 o 
  10   9   0        2.34        5.25     16.30 o 
   0  10   0       95.42      106.78     23.24 o 
   1  10   0       43.47       19.63      8.26 o 
   2  10   0      790.09      800.85     37.67 o 
   3  10   0       32.32       18.31      8.80 o 
   4  10   0       21.00       -0.23      8.25 o 
   5  10   0       74.06       63.23     12.68 o 
   6  10   0       87.08       59.52     13.90 o 
   7  10   0      164.07      216.06     26.06 o 
   8  10   0        4.83       37.22     19.54 o 
   9  10   0        4.25       17.92     38.26 o 
   1  11   0      964.70     1024.26     35.09 o 
   2  11   0      249.95      220.07     15.44 o 
   3  11   0      229.23      214.59     17.05 o 
   4  11   0       32.13       25.51     12.50 o 
   5  11   0      101.83       75.32     14.33 o 
   6  11   0       33.74       25.41     18.89 o 
   7  11   0       29.67       24.41     26.15 o 
   8  11   0       20.74       54.18     23.16 o 
   0  12   0      937.35     1002.79     50.64 o 
   1  12   0        0.44       -4.46     10.12 o 
   2  12   0       13.74       16.09     10.75 o 
   3  12   0       37.22       32.80     12.01 o 
   4  12   0       38.00       32.43     14.28 o 
   5  12   0        4.28       20.28     14.83 o 
   6  12   0       29.54       44.84     20.16 o 
   7  12   0        1.23       21.37     30.19 o 
   1  13   0       75.44       84.70     13.99 o 
   2  13   0       99.36       81.61     19.43 o 
   3  13   0      207.09      259.52     22.73 o 
   4  13   0        0.09        3.12     16.38 o 
   5  13   0      231.38      318.37     31.94 o 
   0  14   0        3.13       -8.62     19.81 o 
   1  14   0       76.88       92.92     15.97 o 
   2  14   0       22.96       13.04     16.65 o 
   3  14   0        3.77       -0.01     20.32 o 
 -11   0   1      188.26      184.34     30.99 o 
  -9   0   1      196.75      166.07     25.38 o 
  -7   0   1       14.37       29.64      8.99 o 
  -5   0   1      382.24      437.95     16.95 o 
  -3   0   1      475.48      480.72     16.64 o 
  -1   0   1      336.41      314.37     10.06 o 
   1   0   1      875.88      952.55     30.24 o 
   3   0   1     6190.06     7111.27    206.92 o 
   5   0   1        0.29       -2.64      4.55 o 
   7   0   1     2609.26     3027.00     93.18 o 
   9   0   1     1184.37     1390.95     48.05 o 
  11   0   1      527.18      571.74     52.30 o 
 -12   1   1      209.88      221.44     24.98 o 
 -11   1   1       42.01       22.57     20.66 o 
 -10   1   1      217.20      216.87     14.63 o 
  -9   1   1       38.43       32.86      6.82 o 
  -8   1   1       28.89       20.23      5.57 o 
  -7   1   1        6.31        3.35      4.40 o 
  -6   1   1       50.66       45.47      4.74 o 
  -5   1   1      210.08      182.99      9.29 o 
  -4   1   1      554.43      521.49     13.03 o 
  -3   1   1      756.33      789.64     21.73 o 
  -2   1   1     5602.46     6505.05    133.64 o 
  -1   1   1     1563.62     1665.72     32.24 o 
   0   1   1     2003.80     2106.78     43.97 o 
   1   1   1     1018.32     1104.51     23.49 o 
   2   1   1     3698.75     4291.83     88.57 o 
   3   1   1      188.44      181.54      9.63 o 
   4   1   1      120.91      165.63      6.62 o 
   5   1   1      128.23      141.13      6.38 o 
   6   1   1        2.83       -4.41      3.92 o 
   7   1   1       53.00       44.69      5.61 o 
   8   1   1      376.75      390.43     18.62 o 
   9   1   1       28.27       15.35      6.93 o 
  10   1   1       80.06       90.52     26.97 o 
  11   1   1        7.74       -1.85     23.41 o 
  12   1   1       10.22       22.34     17.79 o 
 -12   2   1        9.51      -10.61     16.54 o 
 -11   2   1       96.22       98.36     18.32 o 
 -10   2   1       79.89       73.77     11.46 o 
  -9   2   1      616.93      620.86     20.86 o 
  -8   2   1      155.85      139.18      8.28 o 
  -7   2   1      511.23      517.17     15.64 o 
  -6   2   1      113.71      139.40      7.05 o 
  -5   2   1     1237.92     1263.96     28.78 o 
  -4   2   1      172.05      145.83      5.85 o 
  -3   2   1     4278.02     5069.44    105.02 o 
  -2   2   1     1927.72     2025.11     42.76 o 
  -1   2   1     4001.06     4237.92     87.43 o 
   0   2   1     8153.58     8803.22    180.22 o 
   1   2   1        1.37       -3.80      1.90 o 
   2   2   1     2019.38     2101.89     44.40 o 
   3   2   1       56.05       61.20      3.92 o 
   4   2   1     1193.50     1162.48     26.23 o 
   5   2   1     1234.29     1228.46     28.07 o 
   6   2   1       32.63       20.53      4.45 o 
   7   2   1        0.34       -0.16      4.45 o 
   8   2   1      218.61      187.89     14.08 o 
   9   2   1      171.24      178.99     12.40 o 
  10   2   1       63.19       54.09     14.03 o 
  11   2   1       81.23       69.11     17.37 o 
  12   2   1       19.27       23.23     17.57 o 
 -12   3   1        2.12        0.59     17.23 o 
 -11   3   1        9.88        0.01     12.29 o 
 -10   3   1       10.73      -11.83      8.30 o 
  -9   3   1       71.92       52.61      8.05 o 
  -8   3   1      580.74      583.53     19.23 o 
  -7   3   1       70.01       65.24      5.97 o 
  -6   3   1       10.35        6.38      3.97 o 
  -5   3   1       19.95        7.46      3.42 o 
  -4   3   1     7670.32     9681.02    199.28 o 
  -3   3   1      143.96      139.64      6.50 o 
  -2   3   1        1.47        0.16      2.16 o 
  -1   3   1      529.67      553.78     12.93 o 
   0   3   1        0.27        1.90      1.93 o 
   1   3   1       28.05       34.62      2.94 o 
   2   3   1     4630.00     5144.35    116.23 o 
   3   3   1      283.02      267.05      8.15 o 
   4   3   1       14.23        6.44      3.07 o 
   5   3   1       19.68        5.45      3.49 o 
   6   3   1      498.78      468.72     14.07 o 
   7   3   1       34.13       25.89      5.30 o 
   8   3   1      111.57       84.34      7.23 o 
   9   3   1       58.69       43.27     11.04 o 
  10   3   1        8.54        3.77     11.49 o 
  11   3   1        6.63       -9.68     12.40 o 
  12   3   1       53.04       13.33     19.28 o 
 -12   4   1       21.98       34.87     18.26 o 
 -11   4   1       10.38       -0.96     10.74 o 
 -10   4   1        3.48        8.95      9.58 o 
  -9   4   1      282.34      253.76     13.49 o 
  -8   4   1       71.24       66.01      7.85 o 
  -7   4   1      286.31      271.46     12.49 o 
  -6   4   1      472.05      464.45     14.45 o 
  -5   4   1      284.90      303.75     11.14 o 
  -4   4   1      831.13      724.77     23.29 o 
  -3   4   1      362.53      295.70      8.96 o 
  -2   4   1       15.49       22.66      2.93 o 
  -1   4   1       85.03       97.84      5.01 o 
   0   4   1     1653.88     1576.54     33.98 o 
   1   4   1        0.02       -3.97      2.23 o 
   2   4   1      646.62      730.98     17.28 o 
   3   4   1     1342.45     1406.24     36.05 o 
   4   4   1      399.88      397.85     11.63 o 
   5   4   1     1100.22     1162.63     27.38 o 
   6   4   1      351.77      334.20     11.56 o 
   7   4   1      178.86      209.44      9.60 o 
   8   4   1      125.53      110.01     10.35 o 
   9   4   1        0.85        0.66      8.17 o 
  10   4   1        0.56       -9.20     11.18 o 
  11   4   1       47.74       47.04     19.00 o 
  12   4   1       33.09        8.11     31.96 o 
 -12   5   1        9.81        5.77     18.83 o 
 -11   5   1       17.54       22.90     12.82 o 
 -10   5   1        7.98       -9.93      9.77 o 
  -9   5   1       27.88       13.96      8.57 o 
  -8   5   1       13.71       14.41      7.11 o 
  -7   5   1      285.54      298.14     15.19 o 
  -6   5   1       85.31       73.25      6.26 o 
  -5   5   1       14.10        8.56      4.29 o 
  -4   5   1      371.72      353.73     11.02 o 
  -3   5   1     2188.79     2348.83     50.79 o 
  -2   5   1      558.81      592.41     14.83 o 
  -1   5   1      180.07      144.02      5.70 o 
   0   5   1       43.07       29.78      3.04 o 
   1   5   1      603.09      590.96     13.51 o 
   2   5   1      410.61      423.45     11.62 o 
   3   5   1       10.94       14.45      3.52 o 
   4   5   1     1218.28     1299.20     30.07 o 
   5   5   1       21.36       17.67      4.68 o 
   6   5   1      176.86      165.06      8.70 o 
   7   5   1       16.74       20.68      5.59 o 
   8   5   1       48.42       15.29      9.68 o 
   9   5   1       39.48       21.55      9.49 o 
  10   5   1        8.97        2.72     10.53 o 
  11   5   1        2.84      -12.35     13.07 o 
 -11   6   1        0.28        4.72     14.46 o 
 -10   6   1        4.78       16.66     10.41 o 
  -9   6   1      177.20      136.96     12.85 o 
  -8   6   1       31.61       22.52      8.01 o 
  -7   6   1       13.99       12.23      6.81 o 
  -6   6   1     1240.55     1371.07     32.60 o 
  -5   6   1       36.34       24.48      6.81 o 
  -4   6   1      399.20      374.80     13.35 o 
  -3   6   1       15.80       16.56      6.20 o 
  -2   6   1      196.38      147.36      6.34 o 
  -1   6   1       20.60       24.00      3.84 o 
   0   6   1      359.55      329.48     14.02 o 
   1   6   1      606.93      596.65     15.26 o 
   2   6   1      977.04      945.77     22.53 o 
   3   6   1      141.36      138.83      6.84 o 
   4   6   1       17.07       11.74      4.47 o 
   5   6   1       18.52       16.41      4.89 o 
   6   6   1       38.61       30.84      5.82 o 
   7   6   1      881.95      891.30     29.90 o 
   8   6   1        0.86        6.07     10.48 o 
   9   6   1       89.82       66.72     10.89 o 
  10   6   1       37.10       10.85     11.58 o 
  11   6   1       20.76       40.72     14.82 o 
 -11   7   1        7.67       14.64     16.87 o 
 -10   7   1        1.28        1.72     13.60 o 
  -9   7   1      117.00       85.01     14.78 o 
  -8   7   1       78.09       70.28     12.93 o 
  -7   7   1        7.11        8.56      7.02 o 
  -6   7   1       28.42       34.29      6.80 o 
  -5   7   1     1034.85     1093.03     27.18 o 
  -4   7   1      643.01      639.36     17.64 o 
  -3   7   1        1.83       -1.96      4.10 o 
  -2   7   1        0.04       -1.50      3.68 o 
  -1   7   1      948.73      933.20     22.52 o 
   0   7   1      126.51      116.14      5.96 o 
   1   7   1      111.76       91.85      8.88 o 
   2   7   1      134.56      109.58      6.42 o 
   3   7   1       59.21       53.05      6.23 o 
   4   7   1      452.09      436.10     13.85 o 
   5   7   1        9.68        8.66      5.19 o 
   6   7   1        2.81       -0.49      5.61 o 
   7   7   1        0.05       -4.92      7.75 o 
   8   7   1      100.69       92.79     15.56 o 
   9   7   1       89.11       88.23     16.50 o 
  10   7   1       13.14        9.00     13.71 o 
  11   7   1       48.69       35.93     20.42 o 
 -10   8   1        5.48        0.41     21.63 o 
  -9   8   1        0.85       -0.39     12.94 o 
  -8   8   1      199.59      189.01     17.69 o 
  -7   8   1       16.21        9.70      8.85 o 
  -6   8   1      191.86      185.05     13.22 o 
  -5   8   1      158.58      138.96      9.58 o 
  -4   8   1      281.66      286.61     13.33 o 
  -3   8   1      212.04      200.40     10.53 o 
  -2   8   1      248.50      222.40     10.79 o 
  -1   8   1       56.76       50.15      8.20 o 
   0   8   1      369.37      383.88     14.08 o 
   1   8   1       88.43       63.80      5.60 o 
   2   8   1      478.08      525.43     16.82 o 
   3   8   1      246.19      231.62      9.95 o 
   4   8   1      623.61      657.62     18.79 o 
   5   8   1       31.38       10.29      5.83 o 
   6   8   1        1.59       -2.83      9.45 o 
   7   8   1       22.16       17.00     10.80 o 
   8   8   1       77.28       67.52     15.89 o 
   9   8   1      120.19      117.86     16.53 o 
  10   8   1        2.93       18.11     15.40 o 
 -10   9   1       45.23       63.39     20.34 o 
  -9   9   1        0.28      -12.02     13.82 o 
  -8   9   1      281.90      339.13     27.05 o 
  -7   9   1       99.35      136.31     19.52 o 
  -6   9   1       24.38       23.83      8.90 o 
  -5   9   1       10.25       12.20      8.02 o 
  -4   9   1      302.37      287.33     13.38 o 
  -3   9   1      253.39      227.57     11.77 o 
  -2   9   1      120.53      101.45      8.34 o 
  -1   9   1      183.24      187.29     12.55 o 
   0   9   1      140.88      130.77     10.97 o 
   1   9   1      171.49      142.40     11.34 o 
   2   9   1       94.85       69.42      8.89 o 
   3   9   1      105.64      106.82     10.45 o 
   4   9   1      151.37      128.36     11.32 o 
   5   9   1      180.18      168.85     14.21 o 
   6   9   1        2.94       -3.30     10.09 o 
   7   9   1        0.85       -9.99     11.57 o 
   8   9   1        9.96       20.07     13.10 o 
   9   9   1       33.69       56.33     19.37 o 
  -9  10   1        0.59       25.00     32.77 o 
  -8  10   1       26.96       21.68     23.41 o 
  -7  10   1        0.02       -0.71     16.05 o 
  -6  10   1        0.67        8.92     11.74 o 
  -5  10   1       13.03        5.94     11.32 o 
  -4  10   1      216.65      198.61     14.41 o 
  -3  10   1       11.96        6.91      8.81 o 
  -2  10   1      285.77      284.04     16.07 o 
  -1  10   1       10.29       -4.22      7.23 o 
   0  10   1      105.17      103.13     10.63 o 
   1  10   1      243.27      248.16     15.15 o 
   2  10   1      119.89       94.87     10.69 o 
   3  10   1      186.98      166.14     13.16 o 
   4  10   1       40.80       19.32     13.89 o 
   5  10   1        3.41       -2.28     12.48 o 
   6  10   1      113.31       90.38     20.08 o 
   7  10   1        7.55       10.01     34.38 o 
   8  10   1        8.05        7.06     18.58 o 
   9  10   1       27.67       34.99     21.40 o 
  -8  11   1       71.89      128.98     47.46 o 
  -7  11   1        0.38       -4.16     18.25 o 
  -6  11   1       14.05        7.82     13.81 o 
  -5  11   1        1.98      -21.01     12.13 o 
  -4  11   1        3.00       -4.91     11.08 o 
  -3  11   1      480.86      534.66     24.22 o 
  -2  11   1        3.30        9.05      9.93 o 
  -1  11   1       35.86       14.91      9.16 o 
   0  11   1       66.23       32.17     14.21 o 
   1  11   1       93.57       77.18     15.89 o 
   2  11   1        0.46        6.75      8.63 o 
   3  11   1       37.38       36.04     10.11 o 
   4  11   1       11.04       -0.98      9.74 o 
   5  11   1        1.21        2.25     12.79 o 
   6  11   1       43.04       36.87     18.75 o 
   7  11   1       40.46       31.85     20.47 o 
   8  11   1      261.38      375.59     37.93 o 
  -7  12   1        5.51      -12.11     20.91 o 
  -6  12   1       37.05       18.03     29.97 o 
  -5  12   1       34.62       19.25     14.41 o 
  -4  12   1       34.29       47.83     21.93 o 
  -3  12   1        0.67      -13.87     12.04 o 
  -2  12   1      184.97      172.15     17.99 o 
  -1  12   1      102.72       82.87     18.42 o 
   0  12   1      108.66      108.88     13.14 o 
   1  12   1       22.03       -1.06     12.35 o 
   2  12   1       34.04        7.99     10.98 o 
   3  12   1      144.30      162.02     19.62 o 
   4  12   1       15.31       -3.51     13.99 o 
   5  12   1       10.85       26.63     28.73 o 
   6  12   1        0.23      -16.72     19.26 o 
   7  12   1       10.44        4.98     21.41 o 
  -5  13   1      128.65      166.11     21.28 o 
  -4  13   1        3.48      -14.78     15.09 o 
  -3  13   1       53.16       57.13     18.72 o 
  -2  13   1       23.43       35.11     13.19 o 
  -1  13   1      210.54      227.77     18.01 o 
   0  13   1        0.57       -0.36     11.70 o 
   1  13   1        0.29        2.61     12.15 o 
   2  13   1       55.52       47.03     13.42 o 
   3  13   1        6.79       -9.69     17.81 o 
   4  13   1      160.11      169.92     23.92 o 
   5  13   1        6.93      -26.96     27.44 o 
  -3  14   1        0.46        5.86     16.85 o 
  -2  14   1        0.56       -1.11     16.25 o 
  -1  14   1        1.04      -17.56     20.37 o 
   0  14   1       52.46       36.19     14.34 o 
   1  14   1       62.75       70.92     16.07 o 
   2  14   1       12.57       20.74     14.58 o 
 -12   0   2        0.06      -22.92     20.34 o 
 -10   0   2        3.40      -12.55     11.98 o 
  -8   0   2     2154.57     2540.92     79.90 o 
  -6   0   2     2306.62     2716.23    101.70 o 
  -4   0   2     1612.21     1584.77     74.87 o 
  -2   0   2     1761.50     1717.02     51.19 o 
   0   0   2     2687.92     2930.90     85.85 o 
   2   0   2     4263.68     4361.18    135.98 o 
   4   0   2      354.17      329.91     13.29 o 
   6   0   2       13.21        9.97      5.72 o 
   8   0   2     1393.16     1465.65     51.83 o 
  10   0   2      159.04      162.31     18.81 o 
  12   0   2        9.20       -3.87     19.37 o 
 -13   1   2        9.60       -2.23     16.73 o 
 -12   1   2        0.11      -27.10     14.83 o 
 -11   1   2       11.27       14.17     11.65 o 
 -10   1   2       30.67       33.81      9.26 o 
  -9   1   2      259.72      273.78     13.26 o 
  -8   1   2      145.96      143.80      9.12 o 
  -7   1   2     1638.26     1830.09     41.49 o 
  -6   1   2      144.37      106.78      6.50 o 
  -5   1   2     2382.91     2742.23     58.69 o 
  -4   1   2      981.96      975.96     22.22 o 
  -3   1   2     4127.24     4617.86     95.65 o 
  -2   1   2      146.76      155.46      5.74 o 
  -1   1   2     4937.15     5386.26    110.34 o 
   0   1   2       44.83       36.79      2.02 o 
   1   1   2     1362.77     1392.28     29.53 o 
   2   1   2      600.56      653.07     14.83 o 
   3   1   2        7.45       -1.39      2.32 o 
   4   1   2       33.82       32.29      3.41 o 
   5   1   2       41.29       44.01      4.21 o 
   6   1   2       98.60       74.26      5.79 o 
   7   1   2       96.01       79.32      6.42 o 
   8   1   2      227.42      206.88     11.03 o 
   9   1   2      548.63      616.74     23.79 o 
  10   1   2       14.31       13.70     11.03 o 
  11   1   2       76.56       63.98     31.15 o 
  12   1   2       33.72       24.89     17.92 o 
 -12   2   2      139.71      129.12     20.65 o 
 -11   2   2        4.44       -5.24     10.87 o 
 -10   2   2        0.33       -3.74      8.61 o 
  -9   2   2      459.19      498.08     18.47 o 
  -8   2   2      638.97      651.84     20.44 o 
  -7   2   2      148.26      135.23      7.47 o 
  -6   2   2       11.27        3.11      3.78 o 
  -5   2   2      552.24      575.28     14.94 o 
  -4   2   2     4819.66     5346.06    110.98 o 
  -3   2   2      214.91      188.36      6.09 o 
  -2   2   2     2851.70     2904.86     60.74 o 
  -1   2   2     2919.56     3304.24     68.45 o 
   0   2   2    20942.04    23056.04    470.17 o 
   1   2   2     9124.50    10284.19    229.67 o 
   2   2   2     4690.96     5030.03    103.94 o 
   3   2   2       79.52       40.90      3.27 o 
   4   2   2     1991.40     2175.79     46.91 o 
   5   2   2      206.39      209.08     11.55 o 
   6   2   2        1.71       -7.75      3.87 o 
   7   2   2      218.59      192.30      9.70 o 
   8   2   2      253.95      236.50     14.42 o 
   9   2   2      477.54      577.48     23.15 o 
  10   2   2       10.86       11.42     10.56 o 
  11   2   2        0.09        5.66     11.88 o 
  12   2   2        0.03       -7.69     16.91 o 
 -12   3   2        0.01       11.18     17.01 o 
 -11   3   2       62.90       42.86     12.88 o 
 -10   3   2       64.32       51.12      9.25 o 
  -9   3   2      214.91      201.24     11.83 o 
  -8   3   2       56.55       52.12      7.63 o 
  -7   3   2      152.08      177.80      9.78 o 
  -6   3   2      297.06      333.01     11.55 o 
  -5   3   2      681.71      668.85     16.94 o 
  -4   3   2     1117.11     1241.39     28.00 o 
  -3   3   2      193.72      184.89      6.27 o 
  -2   3   2     2364.72     2401.95     55.25 o 
  -1   3   2        6.15        9.10      2.95 o 
   0   3   2      523.54      535.56     12.66 o 
   1   3   2     6325.69     7106.27    160.26 o 
   2   3   2     3382.73     3763.34     78.61 o 
   3   3   2      628.09      690.20     16.57 o 
   4   3   2     2318.18     2648.92     56.82 o 
   5   3   2      162.05      155.18      7.03 o 
   6   3   2      571.76      543.50     15.28 o 
   7   3   2      244.01      212.46      9.68 o 
   8   3   2       17.99        9.60      6.47 o 
   9   3   2       38.59       33.95      8.99 o 
  10   3   2        3.58       -0.55     11.09 o 
  11   3   2       54.64       42.24     14.17 o 
  12   3   2      129.80      155.57     46.33 o 
 -12   4   2       69.31       42.31     24.37 o 
 -11   4   2       68.33       92.62     17.72 o 
 -10   4   2       75.75       35.91     10.44 o 
  -9   4   2       53.78       30.46      7.90 o 
  -8   4   2      394.04      407.02     19.28 o 
  -7   4   2      159.45      112.33     12.27 o 
  -6   4   2      158.65      165.97      9.65 o 
  -5   4   2        0.94       -0.15      3.59 o 
  -4   4   2     1355.93     1631.63     36.16 o 
  -3   4   2      432.96      482.99     12.52 o 
  -2   4   2     4783.11     5302.03    110.08 o 
  -1   4   2      149.68      113.61      5.59 o 
   0   4   2     4234.34     4492.12     93.34 o 
   1   4   2     1721.11     1645.10     35.72 o 
   2   4   2     1283.66     1342.98     29.91 o 
   3   4   2     2028.24     2091.80     45.26 o 
   4   4   2       26.57       27.71      3.98 o 
   5   4   2      160.39      142.37      9.99 o 
   6   4   2      171.10      158.62      8.27 o 
   7   4   2     2076.93     2321.57     57.64 o 
   8   4   2      291.27      304.63     14.07 o 
   9   4   2       84.00       77.74     10.78 o 
  10   4   2      119.09      118.00     14.42 o 
  11   4   2        2.95       14.17     14.32 o 
  12   4   2      156.26      171.02     58.27 o 
 -12   5   2       12.18       -6.40     18.32 o 
 -11   5   2        0.11       -9.18     11.60 o 
 -10   5   2        8.41       12.94      9.56 o 
  -9   5   2       11.04        2.80      7.58 o 
  -8   5   2       58.11       31.50      9.74 o 
  -7   5   2      114.06      125.00     16.55 o 
  -6   5   2      111.04       99.40      6.75 o 
  -5   5   2      125.87      105.87      6.41 o 
  -4   5   2      332.51      396.50     11.95 o 
  -3   5   2       92.12       72.48      6.69 o 
  -2   5   2      224.44      203.80      7.02 o 
  -1   5   2        1.73       -1.02      3.30 o 
   0   5   2     3973.49     4218.45     88.17 o 
   1   5   2      727.37      771.58     18.33 o 
   2   5   2     1365.48     1390.67     31.27 o 
   3   5   2     1381.38     1397.06     31.66 o 
   4   5   2     3539.45     3830.67     81.50 o 
   5   5   2     1105.66     1180.47     28.25 o 
   6   5   2      498.84      491.77     15.19 o 
   7   5   2      302.46      282.52     14.10 o 
   8   5   2      337.25      326.03     26.98 o 
   9   5   2        1.92        2.90      9.12 o 
  10   5   2      193.08      186.46     18.11 o 
  11   5   2       24.37        1.71     20.60 o 
 -11   6   2        9.77       -5.58     13.93 o 
 -10   6   2       12.16        8.91     12.82 o 
  -9   6   2       49.84       33.35     11.42 o 
  -8   6   2      173.71      136.15     10.73 o 
  -7   6   2        3.18       -3.85      6.29 o 
  -6   6   2        6.20       10.81      6.06 o 
  -5   6   2       91.97       80.40     10.54 o 
  -4   6   2       46.36       30.53      4.84 o 
  -3   6   2      159.14      128.99      6.32 o 
  -2   6   2      146.40      143.72      8.84 o 
  -1   6   2      492.10      453.82     14.06 o 
   0   6   2      222.81      245.13     10.40 o 
   1   6   2       58.11       33.12      3.91 o 
   2   6   2      138.59      113.22      5.94 o 
   3   6   2      815.95      804.11     29.74 o 
   4   6   2       12.38       10.47      4.58 o 
   5   6   2     3747.60     4225.16     98.95 o 
   6   6   2      412.13      426.96     14.39 o 
   7   6   2       82.19       81.64     10.10 o 
   8   6   2       88.01       68.68     10.33 o 
   9   6   2      210.13      203.14     21.08 o 
  10   6   2        0.00        6.43     12.92 o 
  11   6   2       97.72      145.09     19.02 o 
 -11   7   2       35.50       39.87     16.58 o 
 -10   7   2       38.42       32.26     14.44 o 
  -9   7   2        4.39       -6.39     11.44 o 
  -8   7   2       44.59       43.35     10.10 o 
  -7   7   2      132.99      132.97     11.75 o 
  -6   7   2       89.77       52.48      8.76 o 
  -5   7   2      400.41      401.34     15.76 o 
  -4   7   2       63.05       60.79      5.92 o 
  -3   7   2      188.42      168.06     11.04 o 
  -2   7   2       10.74        6.18      4.83 o 
  -1   7   2      197.98      184.05      9.01 o 
   0   7   2      694.71      625.96     20.21 o 
   1   7   2       13.83       11.65      3.87 o 
   2   7   2     2547.40     2680.12     62.97 o 
   3   7   2      203.79      226.96     10.54 o 
   4   7   2       18.60        9.44      4.99 o 
   5   7   2      125.46      106.32      7.78 o 
   6   7   2      110.85       99.70      8.94 o 
   7   7   2        0.19       -1.18      7.02 o 
   8   7   2      178.84      170.08     18.50 o 
   9   7   2        8.67       20.68     10.30 o 
  10   7   2       32.90       17.04     19.12 o 
 -10   8   2       26.56       25.15     15.81 o 
  -9   8   2       63.15       46.00     14.28 o 
  -8   8   2        4.87        1.75     18.08 o 
  -7   8   2       84.11       86.04     14.59 o 
  -6   8   2        6.56        1.73      7.97 o 
  -5   8   2       68.24       50.29      8.68 o 
  -4   8   2      227.28      225.28     11.95 o 
  -3   8   2      196.17      155.93      9.51 o 
  -2   8   2      716.70      725.80     21.67 o 
  -1   8   2      364.20      337.54     18.84 o 
   0   8   2      247.85      230.67     10.86 o 
   1   8   2       98.94       86.06     11.15 o 
   2   8   2        3.80       -3.19      5.39 o 
   3   8   2     1392.93     1457.02     38.12 o 
   4   8   2      489.23      520.28     16.09 o 
   5   8   2      354.47      390.70     18.34 o 
   6   8   2        1.02      -10.85      6.91 o 
   7   8   2      304.03      348.44     19.90 o 
   8   8   2       40.29       18.35     12.67 o 
   9   8   2       98.17       64.78     15.33 o 
  10   8   2       59.09      121.99     23.96 o 
 -10   9   2        0.20      -17.36     16.15 o 
  -9   9   2        1.63      -14.61     18.59 o 
  -8   9   2       29.98       17.19     12.74 o 
  -7   9   2       52.68       36.93     11.93 o 
  -6   9   2       21.62       23.73      9.26 o 
  -5   9   2      398.82      416.66     19.63 o 
  -4   9   2      137.63      128.16      9.72 o 
  -3   9   2      856.33      881.55     26.09 o 
  -2   9   2      142.41      147.47     10.16 o 
  -1   9   2       24.69       17.46      7.69 o 
   0   9   2      259.61      228.78     17.86 o 
   1   9   2      491.72      485.80     17.48 o 
   2   9   2      217.08      194.56     10.86 o 
   3   9   2     1278.21     1412.18     43.18 o 
   4   9   2       64.01       58.07     10.68 o 
   5   9   2       44.39       28.53      8.95 o 
   6   9   2       45.18       32.04     23.73 o 
   7   9   2        0.00      -11.72     15.35 o 
   8   9   2       46.52       89.94     19.34 o 
   9   9   2       20.43       30.29     20.48 o 
  -9  10   2       90.37      128.22     19.04 o 
  -8  10   2       22.71       36.89     15.20 o 
  -7  10   2       34.29       20.32     10.99 o 
  -6  10   2       48.04       45.10     10.28 o 
  -5  10   2        1.14       -2.40     10.88 o 
  -4  10   2      816.70      923.41     38.52 o 
  -3  10   2       32.37       19.02     11.28 o 
  -2  10   2      174.17      150.45     12.25 o 
  -1  10   2        4.99       -1.05      8.08 o 
   0  10   2      361.50      378.41     19.01 o 
   1  10   2      276.53      289.79     27.32 o 
   2  10   2       30.50       10.24      8.00 o 
   3  10   2       59.48       25.31      9.23 o 
   4  10   2       11.27       11.81      9.33 o 
   5  10   2        0.11        8.83     11.11 o 
   6  10   2       10.44       -1.18     16.20 o 
   7  10   2       57.91       50.39     18.52 o 
   8  10   2       80.55       83.02     22.80 o 
  -8  11   2        4.33       -3.03     19.47 o 
  -7  11   2       32.86       10.16     14.18 o 
  -6  11   2       22.23       59.98     14.77 o 
  -5  11   2      298.60      386.41     24.78 o 
  -4  11   2       22.46       28.43     12.56 o 
  -3  11   2       43.26       37.06     10.15 o 
  -2  11   2      147.20      120.45     18.27 o 
  -1  11   2        4.51       12.69      9.43 o 
   0  11   2        5.94        3.17      8.91 o 
   1  11   2       34.34       20.51      9.74 o 
   2  11   2      190.82      189.69     14.80 o 
   3  11   2        0.70       -9.99      9.13 o 
   4  11   2      118.36      105.16     12.72 o 
   5  11   2       77.32      105.83     20.04 o 
   6  11   2       27.64       32.59     18.92 o 
   7  11   2       18.23       15.73     19.11 o 
   8  11   2       39.39       26.56     23.62 o 
  -7  12   2        0.29       15.48     46.33 o 
  -6  12   2      194.55      251.56     23.02 o 
  -5  12   2        0.37       -9.96     15.84 o 
  -4  12   2      132.07      160.04     18.16 o 
  -3  12   2       82.84      119.10     16.16 o 
  -2  12   2      341.19      368.83     21.06 o 
  -1  12   2       15.84       21.74     10.54 o 
   0  12   2        0.64      -10.30     10.01 o 
   1  12   2        1.65       -3.00     12.44 o 
   2  12   2       32.69       22.37     11.21 o 
   3  12   2        7.42        2.43     17.80 o 
   4  12   2       18.16       14.62     14.06 o 
   5  12   2       10.86      -10.43     17.93 o 
   6  12   2      106.55      128.02     24.74 o 
  -5  13   2        0.98      -28.96     16.22 o 
  -4  13   2        0.42      -14.14     15.11 o 
  -3  13   2        0.29      -18.72     13.66 o 
  -2  13   2        5.70       15.63     14.43 o 
  -1  13   2      236.79      232.96     18.61 o 
   0  13   2      178.98      193.23     17.24 o 
   1  13   2        7.18        1.32     14.45 o 
   2  13   2       12.29        7.42     12.41 o 
   3  13   2        5.15       17.74     13.18 o 
   4  13   2       50.80       43.25     23.73 o 
   5  13   2        0.73       -6.34     29.54 o 
  -3  14   2        0.03       14.53     16.40 o 
  -2  14   2        5.44       16.92     17.17 o 
  -1  14   2       15.65       21.10     17.45 o 
   0  14   2      131.79      100.81     16.80 o 
   1  14   2       13.74        8.07     14.30 o 
   2  14   2      102.37      118.83     17.30 o 
 -13   0   3       40.20       30.35     24.86 o 
 -11   0   3        0.12       13.08     13.97 o 
  -9   0   3      440.44      466.61     28.64 o 
  -7   0   3      220.15      222.93     25.45 o 
  -5   0   3      300.99      313.87     15.24 o 
  -3   0   3      349.48      337.36     17.05 o 
  -1   0   3    15652.49    18387.68    530.31 o 
   1   0   3        6.00       -2.53      3.36 o 
   3   0   3       26.27       11.27      4.10 o 
   5   0   3      216.73      213.79     12.23 o 
   7   0   3        1.24        3.40      6.69 o 
   9   0   3      167.20      140.85     30.83 o 
  11   0   3       21.72      -15.17     21.31 o 
 -13   1   3        0.20       11.39     17.68 o 
 -12   1   3       21.68       11.61     15.52 o 
 -11   1   3       41.20       26.32     10.72 o 
 -10   1   3       96.21       86.73     10.81 o 
  -9   1   3        7.91        7.16      7.63 o 
  -8   1   3       68.33       61.71      7.38 o 
  -7   1   3       17.43        7.64      4.35 o 
  -6   1   3      410.32      401.31     11.98 o 
  -5   1   3      159.72      166.21      6.70 o 
  -4   1   3     1630.10     1744.55     37.81 o 
  -3   1   3     1072.76     1170.63     28.38 o 
  -2   1   3     4423.86     4771.02    107.75 o 
  -1   1   3      283.40      239.20      6.35 o 
   0   1   3       40.54       35.96      2.62 o 
   1   1   3     4323.51     5223.11    107.41 o 
   2   1   3     2101.28     2196.97     56.68 o 
   3   1   3      272.76      269.78      7.73 o 
   4   1   3     3768.92     4191.37     96.55 o 
   5   1   3      518.60      609.18     15.63 o 
   6   1   3      554.91      524.03     14.74 o 
   7   1   3        2.60       -1.38      4.77 o 
   8   1   3        0.87       -3.65      6.94 o 
   9   1   3        6.97       -1.22      7.84 o 
  10   1   3       66.15       72.23     10.90 o 
  11   1   3      107.57       97.00     16.93 o 
  12   1   3       50.54       31.24     25.34 o 
 -12   2   3        6.48        7.88     15.97 o 
 -11   2   3        1.49        3.87     10.27 o 
 -10   2   3       26.29       14.70      9.09 o 
  -9   2   3      120.77       86.30      8.66 o 
  -8   2   3      234.70      235.02     11.74 o 
  -7   2   3      155.61      146.16      8.16 o 
  -6   2   3        0.13       -4.30      3.41 o 
  -5   2   3      507.14      534.82     14.02 o 
  -4   2   3      102.25       70.75      8.08 o 
  -3   2   3        0.85       -1.91      2.69 o 
  -2   2   3      932.19      869.57     19.45 o 
  -1   2   3     4978.35     5320.83    109.61 o 
   0   2   3       27.22       27.22      2.58 o 
   1   2   3        4.22        5.34      2.17 o 
   2   2   3      740.78      777.76     17.75 o 
   3   2   3      776.71      792.34     20.59 o 
   4   2   3        4.09        1.61      3.32 o 
   5   2   3      218.82      221.32      8.25 o 
   6   2   3      158.15      126.16      8.81 o 
   7   2   3       39.41       32.03      6.51 o 
   8   2   3        0.10       -7.13      5.94 o 
   9   2   3      272.53      263.32     15.61 o 
  10   2   3       48.55       57.69     12.84 o 
  11   2   3      128.74      147.73     21.50 o 
  12   2   3      109.96      105.85     22.34 o 
 -12   3   3       85.64       83.38     16.05 o 
 -11   3   3       25.91       19.15     11.73 o 
 -10   3   3       86.74       51.77      9.91 o 
  -9   3   3      138.15      118.99     10.58 o 
  -8   3   3      129.77      121.58     12.87 o 
  -7   3   3      202.04      179.78     10.36 o 
  -6   3   3       10.78       13.96      4.09 o 
  -5   3   3       63.39       49.64      6.59 o 
  -4   3   3      607.49      523.11     15.12 o 
  -3   3   3      787.08      774.09     18.06 o 
  -2   3   3      409.68      371.88      9.59 o 
  -1   3   3      145.18      123.76      5.45 o 
   0   3   3     6311.37     6952.28    143.07 o 
   1   3   3       39.69       18.09      2.69 o 
   2   3   3       29.42       12.63      2.57 o 
   3   3   3      163.77      188.32      6.65 o 
   4   3   3        0.22        1.09      3.09 o 
   5   3   3      350.34      357.13     11.34 o 
   6   3   3       84.77       84.84      8.42 o 
   7   3   3      122.61       89.34      8.04 o 
   8   3   3     1094.75     1182.39     32.75 o 
   9   3   3        0.39        9.42     10.90 o 
  10   3   3       92.36       73.32     13.10 o 
  11   3   3        6.57      -24.60     12.30 o 
  12   3   3        8.51       22.67     19.49 o 
 -12   4   3        3.36      -20.28     15.39 o 
 -11   4   3       20.09       13.15     13.02 o 
 -10   4   3      360.76      380.23     17.27 o 
  -9   4   3      139.11      137.36     10.62 o 
  -8   4   3      322.45      326.49     18.61 o 
  -7   4   3       67.53       64.35      9.53 o 
  -6   4   3      735.78      722.12     18.66 o 
  -5   4   3        5.80        0.56      3.49 o 
  -4   4   3      602.69      543.07     14.10 o 
  -3   4   3       10.56        5.96      3.25 o 
  -2   4   3       45.48       20.67      2.84 o 
  -1   4   3      406.54      367.04     12.36 o 
   0   4   3      206.71      192.80      8.94 o 
   1   4   3      603.11      594.79     14.56 o 
   2   4   3      446.61      446.48     11.87 o 
   3   4   3      301.85      299.89      9.48 o 
   4   4   3      216.38      218.44      8.28 o 
   5   4   3      270.50      232.60     11.36 o 
   6   4   3       96.54       75.57      8.59 o 
   7   4   3      173.05      153.24      9.74 o 
   8   4   3       10.13        5.19      6.80 o 
   9   4   3      222.79      235.47     17.92 o 
  10   4   3       88.79       81.17     14.11 o 
  11   4   3       38.72       24.73     16.94 o 
 -12   5   3       19.57       17.27     20.07 o 
 -11   5   3      169.46      177.45     23.69 o 
 -10   5   3       46.71       44.01      9.43 o 
  -9   5   3      241.76      257.04     16.36 o 
  -8   5   3      247.29      206.40     14.65 o 
  -7   5   3      230.22      218.92     11.30 o 
  -6   5   3      138.91      103.59      8.29 o 
  -5   5   3      704.26      700.89     18.19 o 
  -4   5   3       14.46       13.35      3.62 o 
  -3   5   3        4.09        4.71      3.34 o 
  -2   5   3      660.89      692.13     18.99 o 
  -1   5   3      129.26      104.81      6.25 o 
   0   5   3      206.72      179.96     10.89 o 
   1   5   3      385.91      384.30     14.87 o 
   2   5   3     1162.81     1230.48     28.14 o 
   3   5   3        7.52        0.30      3.47 o 
   4   5   3      191.89      177.78      8.23 o 
   5   5   3      261.60      226.65      9.41 o 
   6   5   3     1011.77     1028.20     42.17 o 
   7   5   3        0.16        9.14      6.20 o 
   8   5   3      131.61      116.27      9.98 o 
   9   5   3        0.03      -15.82     10.53 o 
  10   5   3        7.44       -1.81     12.28 o 
  11   5   3       18.31      -10.47     14.41 o 
 -11   6   3        2.28       -7.88     19.53 o 
 -10   6   3       24.90       49.13     13.56 o 
  -9   6   3       55.37       60.06     11.04 o 
  -8   6   3      472.03      511.67     19.58 o 
  -7   6   3        1.95        3.01      6.33 o 
  -6   6   3      865.75      904.03     26.12 o 
  -5   6   3       72.69       63.95      5.79 o 
  -4   6   3      293.63      281.67      9.96 o 
  -3   6   3       86.12       91.26      5.33 o 
  -2   6   3       29.46       10.90      5.21 o 
  -1   6   3     1175.17     1241.06     31.73 o 
   0   6   3      364.61      356.72     22.40 o 
   1   6   3       57.91       40.68      4.16 o 
   2   6   3       94.42       77.11      5.51 o 
   3   6   3        0.16       -3.49      3.93 o 
   4   6   3      355.35      339.55     15.58 o 
   5   6   3        3.31        6.03      6.80 o 
   6   6   3      384.03      390.97     15.42 o 
   7   6   3        8.61       11.95      7.03 o 
   8   6   3      151.11      192.77     14.19 o 
   9   6   3        1.21      -14.99      9.68 o 
  10   6   3        4.13      -12.45     13.31 o 
  11   6   3        3.00      -13.54     15.14 o 
 -11   7   3      327.36      458.75     46.57 o 
 -10   7   3        8.28        5.12     13.14 o 
  -9   7   3      120.96      134.84     17.91 o 
  -8   7   3       44.26       23.41      9.49 o 
  -7   7   3      226.42      262.98     15.53 o 
  -6   7   3       21.77        9.14      7.33 o 
  -5   7   3       94.64       80.12      8.87 o 
  -4   7   3      322.95      330.46     13.44 o 
  -3   7   3      799.09      774.81     27.73 o 
  -2   7   3      194.86      222.07     10.39 o 
  -1   7   3      141.26      122.47      7.81 o 
   0   7   3      267.14      298.97     12.04 o 
   1   7   3      456.39      450.05     13.17 o 
   2   7   3       75.69       60.86      5.48 o 
   3   7   3      821.19      843.14     21.56 o 
   4   7   3     4448.68     5208.05    121.00 o 
   5   7   3      188.37      178.61      9.36 o 
   6   7   3       46.81       28.21      7.66 o 
   7   7   3        4.95       -1.78      7.09 o 
   8   7   3        0.88        1.33      9.63 o 
   9   7   3       14.88        8.03     11.65 o 
  10   7   3        2.32        9.41     14.02 o 
 -10   8   3       47.32       53.49     19.50 o 
  -9   8   3        8.90        4.38     13.08 o 
  -8   8   3       49.06       51.85     12.16 o 
  -7   8   3        0.01       -3.41      8.64 o 
  -6   8   3      118.82      105.85     10.97 o 
  -5   8   3      226.17      216.99     13.65 o 
  -4   8   3       88.78       75.19      7.89 o 
  -3   8   3      143.25      133.58      9.21 o 
  -2   8   3      357.35      355.74     14.25 o 
  -1   8   3      187.62      205.68     10.49 o 
   0   8   3       95.23       95.64      7.73 o 
   1   8   3      263.56      238.96     11.53 o 
   2   8   3      126.71      111.77      8.43 o 
   3   8   3      168.36      143.18      9.73 o 
   4   8   3        0.49        1.09      5.35 o 
   5   8   3      131.33      110.78      9.30 o 
   6   8   3      292.71      298.14     14.65 o 
   7   8   3        3.76        2.89      9.75 o 
   8   8   3       16.73       -2.85     11.23 o 
   9   8   3       15.55        6.63     14.22 o 
  10   8   3      115.61      154.42     23.39 o 
 -10   9   3        3.26       11.43     16.23 o 
  -9   9   3      149.14      207.94     27.86 o 
  -8   9   3       23.57       34.24     11.54 o 
  -7   9   3        7.13       -9.23      9.74 o 
  -6   9   3      127.41      103.14     18.41 o 
  -5   9   3       34.53       39.37      8.98 o 
  -4   9   3      491.61      496.53     38.07 o 
  -3   9   3       79.79       56.65      7.82 o 
  -2   9   3       35.64       26.46      6.57 o 
  -1   9   3      468.95      455.19     16.87 o 
   0   9   3      121.47       85.73      8.07 o 
   1   9   3       73.88       48.21      7.41 o 
   2   9   3      202.83      195.04     12.55 o 
   3   9   3       11.35        6.16      6.22 o 
   4   9   3      303.08      301.64     14.08 o 
   5   9   3      340.49      359.20     21.79 o 
   6   9   3        0.07        4.02     10.98 o 
   7   9   3       54.67       44.48     16.06 o 
   8   9   3       24.92       20.22     17.21 o 
   9   9   3       90.15      124.46     23.73 o 
  -9  10   3        1.78      -16.25     15.72 o 
  -8  10   3       12.67       22.86     12.51 o 
  -7  10   3        2.76       -7.67     10.60 o 
  -6  10   3       44.33       39.66     11.27 o 
  -5  10   3       72.88       64.02     10.47 o 
  -4  10   3      421.85      444.48     20.50 o 
  -3  10   3        2.48      -11.17      6.81 o 
  -2  10   3        5.23        5.41      8.17 o 
  -1  10   3      175.04      152.39     12.85 o 
   0  10   3      277.64      262.98     22.79 o 
   1  10   3       55.58       36.99      8.70 o 
   2  10   3      263.81      235.66     16.96 o 
   3  10   3      346.26      342.22     30.15 o 
   4  10   3        0.37       18.88      9.47 o 
   5  10   3       93.91       94.83     17.85 o 
   6  10   3       46.22       32.83     18.12 o 
   7  10   3        7.83       20.32     35.35 o 
   8  10   3       12.18       16.88     21.47 o 
  -8  11   3       19.05        1.05     19.99 o 
  -7  11   3       40.66       17.73     23.52 o 
  -6  11   3        0.23        6.10     13.79 o 
  -5  11   3       23.12        3.60     12.87 o 
  -4  11   3       56.62       75.04     24.38 o 
  -3  11   3        0.64      -16.46     10.29 o 
  -2  11   3      101.51       81.61     11.81 o 
  -1  11   3       12.60       17.03      9.97 o 
   0  11   3      188.66      154.10     13.70 o 
   1  11   3       26.98       16.88      9.49 o 
   2  11   3       46.01       41.26     10.36 o 
   3  11   3        5.12      -12.38     11.08 o 
   4  11   3      199.98      208.51     18.47 o 
   5  11   3       80.44      107.43     25.89 o 
   6  11   3        8.93       14.38     27.93 o 
   7  11   3      146.39      171.11     26.14 o 
  -7  12   3        0.15      -10.19     17.05 o 
  -6  12   3       11.11        8.19     14.89 o 
  -5  12   3        4.46        4.73     14.54 o 
  -4  12   3        0.01       10.27     18.43 o 
  -3  12   3        0.79        1.35     13.01 o 
  -2  12   3       47.91       43.38     15.40 o 
  -1  12   3       74.59       99.38     13.10 o 
   0  12   3        8.84       12.69     10.45 o 
   1  12   3      222.16      217.27     18.03 o 
   2  12   3       18.49       26.28     10.93 o 
   3  12   3      153.40      183.20     20.69 o 
   4  12   3        1.75        6.69     13.62 o 
   5  12   3       75.84      100.08     22.80 o 
   6  12   3        0.65       10.99     55.53 o 
  -5  13   3        0.00      -28.78     15.64 o 
  -4  13   3        0.85       13.58     15.86 o 
  -3  13   3       12.08        6.85     14.80 o 
  -2  13   3       35.96       36.42     14.58 o 
  -1  13   3       57.66       46.37     13.03 o 
   0  13   3       91.96      105.09     14.56 o 
   1  13   3        0.52        4.79     11.95 o 
   2  13   3       53.35       29.33     13.89 o 
   3  13   3        8.90       14.45     15.01 o 
   4  13   3        3.45      -10.98     20.50 o 
  -2  14   3       35.26       34.04     17.14 o 
  -1  14   3       92.27       98.16     17.97 o 
   0  14   3        7.22      -10.17     13.71 o 
   1  14   3      139.46      179.27     30.29 o 
   2  14   3       64.38       79.45     16.68 o 
 -12   0   4       49.25       65.04     18.55 o 
 -10   0   4      319.69      336.19     25.34 o 
  -8   0   4     1215.87     1196.48     51.70 o 
  -6   0   4       21.10       29.97      6.28 o 
  -4   0   4      161.46      123.91     13.23 o 
  -2   0   4     1085.86     1149.61     35.41 o 
   0   0   4    12343.56    13546.75    391.47 o 
   2   0   4     2389.04     2541.29     80.57 o 
   4   0   4     1424.56     1401.48     47.57 o 
   6   0   4      144.24      119.97      9.84 o 
   8   0   4       18.02       13.20     10.76 o 
  10   0   4      400.36      483.27     32.51 o 
  12   0   4       15.44        6.46     26.15 o 
 -13   1   4        8.45        8.45     16.52 o 
 -12   1   4       29.42       34.56     13.71 o 
 -11   1   4        7.94        5.03     10.13 o 
 -10   1   4       20.52        2.18      8.41 o 
  -9   1   4       96.57       81.42      9.82 o 
  -8   1   4      819.50      891.87     26.82 o 
  -7   1   4      450.19      460.56     19.92 o 
  -6   1   4       46.72       39.25      4.51 o 
  -5   1   4      162.61      131.68      8.33 o 
  -4   1   4     1222.90     1215.61     27.17 o 
  -3   1   4      280.13      263.61      8.58 o 
  -2   1   4      353.59      327.29      8.48 o 
  -1   1   4       11.96       17.74      3.01 o 
   0   1   4     8773.63     9799.24    185.43 o 
   1   1   4      780.40      796.29     17.85 o 
   2   1   4      276.88      290.11      9.09 o 
   3   1   4      184.28      174.80      7.13 o 
   4   1   4      407.03      408.45     12.61 o 
   5   1   4     2131.17     2358.60     51.38 o 
   6   1   4       27.37       21.67      4.40 o 
   7   1   4      684.53      699.97     21.31 o 
   8   1   4     1291.46     1479.93     45.94 o 
   9   1   4      199.72      202.09     17.05 o 
  10   1   4      120.93      128.88     13.49 o 
  11   1   4      502.39      560.49     34.08 o 
  12   1   4       45.34       57.80     18.68 o 
 -12   2   4       11.35       10.02     13.78 o 
 -11   2   4        9.84       -7.74      9.65 o 
 -10   2   4        0.13        4.47      9.44 o 
  -9   2   4      102.40       97.62      8.84 o 
  -8   2   4       74.48       69.19      8.17 o 
  -7   2   4       85.24       66.63      9.47 o 
  -6   2   4      103.44       65.59      7.70 o 
  -5   2   4      250.62      260.64     10.22 o 
  -4   2   4      242.34      262.77     11.04 o 
  -3   2   4      125.45       84.08      4.96 o 
  -2   2   4      605.83      561.64     24.06 o 
  -1   2   4       41.69       40.50      2.93 o 
   0   2   4     2137.45     2186.40     46.11 o 
   1   2   4      376.07      369.25     10.40 o 
   2   2   4     2232.77     2471.64     52.33 o 
   3   2   4      601.70      642.99     17.52 o 
   4   2   4      524.48      476.21     14.34 o 
   5   2   4      493.80      488.10     13.38 o 
   6   2   4      501.51      488.66     16.16 o 
   7   2   4       13.73       12.32      6.16 o 
   8   2   4      539.60      563.10     22.54 o 
   9   2   4       65.84       52.84     10.21 o 
  10   2   4        0.26       -3.22      9.17 o 
  11   2   4       37.79       30.81     13.82 o 
  12   2   4      101.76      121.30     27.44 o 
 -12   3   4        4.07        3.67     13.09 o 
 -11   3   4        2.86        1.93      9.93 o 
 -10   3   4      107.25       81.64     11.49 o 
  -9   3   4       10.62        1.81      7.18 o 
  -8   3   4        2.18        8.69      6.26 o 
  -7   3   4      162.57      156.77      9.67 o 
  -6   3   4      594.20      608.24     18.48 o 
  -5   3   4     1083.94     1234.27     31.59 o 
  -4   3   4      146.06      177.95      7.91 o 
  -3   3   4     1535.37     1672.86     40.08 o 
  -2   3   4      415.98      348.05      9.26 o 
  -1   3   4        2.97        1.53      2.79 o 
   0   3   4     4323.79     4806.97     99.72 o 
   1   3   4      375.75      353.18      9.48 o 
   2   3   4     2836.05     3106.32     65.41 o 
   3   3   4      341.72      323.25      9.58 o 
   4   3   4      146.87      153.64      6.41 o 
   5   3   4        3.87        4.16      4.37 o 
   6   3   4      930.76      945.70     26.52 o 
   7   3   4      993.56     1113.08     34.49 o 
   8   3   4        2.57       -0.94      7.21 o 
   9   3   4     1108.51     1166.19     38.21 o 
  10   3   4        7.74       -8.05     11.85 o 
  11   3   4       23.22       26.67     13.81 o 
 -12   4   4       15.94        9.99     16.74 o 
 -11   4   4       23.89        3.37     11.26 o 
 -10   4   4        7.48        5.94      9.18 o 
  -9   4   4      197.91      185.56     21.41 o 
  -8   4   4        7.01        2.69      6.50 o 
  -7   4   4      203.54      193.02     10.84 o 
  -6   4   4       67.45       53.50      6.50 o 
  -5   4   4      197.61      203.65      9.53 o 
  -4   4   4     2634.89     2910.13     68.28 o 
  -3   4   4     1524.85     1570.55     34.66 o 
  -2   4   4      259.51      249.39      7.58 o 
  -1   4   4      141.66      116.45      7.84 o 
   0   4   4     2820.73     3225.15     67.94 o 
   1   4   4     3173.20     3591.26     75.53 o 
   2   4   4      332.16      315.16      9.49 o 
   3   4   4     1672.36     1759.37     38.97 o 
   4   4   4       10.57        0.47      3.51 o 
   5   4   4      512.79      490.99     19.95 o 
   6   4   4      865.56      882.09     25.46 o 
   7   4   4      306.00      310.15     20.62 o 
   8   4   4       36.11       33.56      8.51 o 
   9   4   4       11.95       -1.05      9.15 o 
  10   4   4        0.02       36.29     22.78 o 
  11   4   4       11.28       15.57     14.48 o 
 -12   5   4        0.01      -14.24     18.89 o 
 -11   5   4       13.79       12.10     22.60 o 
 -10   5   4       11.76       -4.73      8.34 o 
  -9   5   4       53.31       63.12      9.07 o 
  -8   5   4        0.01       -4.41      7.60 o 
  -7   5   4       30.79       33.49      8.06 o 
  -6   5   4        1.28        8.06      5.83 o 
  -5   5   4      170.38      181.67      8.77 o 
  -4   5   4      157.48      130.77      8.25 o 
  -3   5   4      802.24      823.60     19.77 o 
  -2   5   4     2969.68     3048.51     71.66 o 
  -1   5   4      258.29      219.10     12.22 o 
   0   5   4     1127.98     1066.59     24.39 o 
   1   5   4       92.12       65.13      5.02 o 
   2   5   4     1459.48     1444.67     32.70 o 
   3   5   4      112.22      113.29      7.55 o 
   4   5   4     1849.80     1887.96     42.41 o 
   5   5   4        0.46        4.05      5.55 o 
   6   5   4        0.54        0.49      5.57 o 
   7   5   4       12.69        6.94      6.48 o 
   8   5   4      140.76      141.64     10.86 o 
   9   5   4      165.78      181.39     17.38 o 
  10   5   4       24.95       17.67     13.50 o 
  11   5   4        1.79        2.54     20.76 o 
 -11   6   4       89.02      119.00     32.61 o 
 -10   6   4       97.02       88.08     12.35 o 
  -9   6   4        4.94        4.76      9.99 o 
  -8   6   4      331.52      353.54     18.32 o 
  -7   6   4        4.16        4.69      6.61 o 
  -6   6   4       64.68       79.13      9.04 o 
  -5   6   4      330.54      340.39     15.77 o 
  -4   6   4       48.22       57.11      7.58 o 
  -3   6   4      192.91      168.57      9.14 o 
  -2   6   4      140.20      102.65      7.09 o 
  -1   6   4     3021.81     3345.54     78.75 o 
   0   6   4      393.48      406.75     13.57 o 
   1   6   4      845.05      816.69     20.02 o 
   2   6   4       19.15       13.76      4.17 o 
   3   6   4     1158.70     1200.85     28.54 o 
   4   6   4       76.80       54.10      5.47 o 
   5   6   4      441.90      479.86     17.35 o 
   6   6   4      194.32      193.85     11.09 o 
   7   6   4      491.49      501.44     18.87 o 
   8   6   4      124.54      107.32     12.45 o 
   9   6   4       39.11       23.83     13.01 o 
  10   6   4       14.26       31.83     13.80 o 
 -11   7   4        7.70      -17.58     14.77 o 
 -10   7   4        0.21        5.83     15.59 o 
  -9   7   4        1.89        9.36     10.58 o 
  -8   7   4      235.53      183.01     14.34 o 
  -7   7   4        6.73        6.24      9.41 o 
  -6   7   4       27.97       17.46      7.80 o 
  -5   7   4      215.61      222.34     13.44 o 
  -4   7   4     1325.65     1391.14     36.49 o 
  -3   7   4      232.38      229.43     14.94 o 
  -2   7   4     1595.96     1714.83     43.26 o 
  -1   7   4        1.24       -9.66      4.83 o 
   0   7   4     1219.36     1220.73     32.09 o 
   1   7   4       83.44       61.11      6.36 o 
   2   7   4     1042.57     1050.08     28.13 o 
   3   7   4        6.12        6.66      4.87 o 
   4   7   4     2116.93     2251.01     50.54 o 
   5   7   4        0.11        5.54      6.00 o 
   6   7   4        0.09       -3.38      6.75 o 
   7   7   4        4.67        6.80      7.69 o 
   8   7   4       96.74       84.22     12.24 o 
   9   7   4      118.42       87.78     19.78 o 
  10   7   4        0.42      -14.42     14.49 o 
 -10   8   4        3.92       13.50     15.61 o 
  -9   8   4        4.94        7.25     11.21 o 
  -8   8   4       44.59       37.88     10.80 o 
  -7   8   4       14.35       12.93      9.20 o 
  -6   8   4        3.76       -8.35      7.92 o 
  -5   8   4       17.14        2.64      7.53 o 
  -4   8   4     1398.51     1582.69     67.47 o 
  -3   8   4      202.66      198.78     15.97 o 
  -2   8   4        2.98       -7.45      5.27 o 
  -1   8   4      125.78      104.60      8.05 o 
   0   8   4        8.23        2.66      5.59 o 
   1   8   4      158.21      140.57      9.31 o 
   2   8   4      381.88      404.52     18.37 o 
   3   8   4       56.96       43.59      6.90 o 
   4   8   4      164.30      132.58     11.39 o 
   5   8   4      530.62      556.49     22.93 o 
   6   8   4      466.90      469.60     18.86 o 
   7   8   4       33.51       25.65      8.80 o 
   8   8   4       20.11       15.96     10.81 o 
   9   8   4        0.02       14.71     14.06 o 
 -10   9   4       62.90       73.92     18.42 o 
  -9   9   4        1.90        6.74     12.41 o 
  -8   9   4        4.51        0.66     15.52 o 
  -7   9   4        4.03        8.54      9.40 o 
  -6   9   4      857.61      891.15     33.08 o 
  -5   9   4       76.77       61.70     10.10 o 
  -4   9   4       15.03        6.23      7.25 o 
  -3   9   4        7.13       -1.26      6.11 o 
  -2   9   4       17.57       17.10      6.57 o 
  -1   9   4        0.84       -1.53      6.11 o 
   0   9   4      394.41      428.93     16.49 o 
   1   9   4      387.63      393.75     15.87 o 
   2   9   4      568.50      589.88     19.85 o 
   3   9   4      205.85      217.32     11.88 o 
   4   9   4      167.90      138.08     12.03 o 
   5   9   4       37.64       19.35      8.91 o 
   6   9   4      290.49      254.93     18.95 o 
   7   9   4      282.48      223.19     24.21 o 
   8   9   4        4.35       29.47     18.02 o 
   9   9   4       33.03       68.12     30.02 o 
  -9  10   4       51.26       49.33     16.86 o 
  -8  10   4       18.40       17.18     12.05 o 
  -7  10   4       13.14       12.32     12.80 o 
  -6  10   4       37.55       71.23     12.20 o 
  -5  10   4      128.28      156.30     17.15 o 
  -4  10   4      167.93      122.28     12.49 o 
  -3  10   4      137.43      122.05     11.68 o 
  -2  10   4       66.19       62.03      8.24 o 
  -1  10   4       35.89       42.23      9.25 o 
   0  10   4      330.05      348.99     21.90 o 
   1  10   4        3.70       -3.36      8.06 o 
   2  10   4       58.97       37.91     14.07 o 
   3  10   4      628.56      674.40     26.79 o 
   4  10   4      274.71      274.28     20.00 o 
   5  10   4        0.14      -16.18     17.04 o 
   6  10   4       96.31      105.46     15.51 o 
   7  10   4       89.76       58.88     24.54 o 
   8  10   4       66.65       37.14     21.11 o 
  -8  11   4       99.91      141.86     20.56 o 
  -7  11   4       25.89       36.78     15.90 o 
  -6  11   4       41.38       65.37     15.10 o 
  -5  11   4       31.70       28.49     13.48 o 
  -4  11   4       35.52       30.12     13.01 o 
  -3  11   4       14.59        9.71     12.55 o 
  -2  11   4        1.23      -15.37      9.38 o 
  -1  11   4        7.24       -4.16      8.72 o 
   0  11   4      127.98      109.77     12.48 o 
   1  11   4       25.50       18.18     10.22 o 
   2  11   4        0.09       -3.94      9.26 o 
   3  11   4       14.11       21.17     10.48 o 
   4  11   4        3.46        8.01     12.62 o 
   5  11   4       75.46       85.60     15.67 o 
   6  11   4       45.81      -13.75     18.83 o 
   7  11   4        4.15        7.14     19.74 o 
  -7  12   4        0.69      -28.20     16.52 o 
  -6  12   4        2.53      -24.95     15.47 o 
  -5  12   4       37.74       29.40     17.35 o 
  -4  12   4        0.46      -11.19     13.92 o 
  -3  12   4        0.23       10.87     12.79 o 
  -2  12   4      110.92      118.07     15.89 o 
  -1  12   4       32.04       28.27     11.39 o 
   0  12   4       83.00       59.25     12.43 o 
   1  12   4       42.95       42.38     11.05 o 
   2  12   4       27.82       22.62     10.91 o 
   3  12   4        3.92        2.19     14.78 o 
   4  12   4        7.57       21.86     14.23 o 
   5  12   4        3.99      -16.32     18.70 o 
   6  12   4        0.88        0.14     20.94 o 
  -5  13   4      185.81      179.13     23.03 o 
  -4  13   4       16.13       14.38     16.46 o 
  -3  13   4        2.82       14.63     15.21 o 
  -2  13   4      115.69      142.60     18.30 o 
  -1  13   4        0.55       -9.10     13.63 o 
   0  13   4        9.76        9.64     12.83 o 
   1  13   4        2.40       10.01     12.87 o 
   2  13   4       32.05       38.90     13.69 o 
   3  13   4        1.75      -18.04     14.75 o 
   4  13   4        0.03       -0.22     19.06 o 
  -2  14   4       20.64       15.84     16.73 o 
  -1  14   4        0.03      -28.92     15.65 o 
   0  14   4       31.85       24.75     19.83 o 
   1  14   4       50.63       32.03     15.02 o 
 -13   0   5        3.57        9.36     25.83 o 
 -11   0   5       52.51       20.22     14.04 o 
  -9   0   5      851.80     1048.38     75.71 o 
  -7   0   5     1364.57     1441.05     49.13 o 
  -5   0   5      409.16      349.89     14.78 o 
  -3   0   5     4163.83     4516.78    133.14 o 
  -1   0   5    21917.76    25952.56    748.65 o 
   1   0   5     1888.55     1975.89    106.05 o 
   3   0   5        0.39       -1.16      5.27 o 
   5   0   5      326.89      372.98     15.73 o 
   7   0   5       72.49       72.46     15.33 o 
   9   0   5      127.64      104.49     17.34 o 
  11   0   5        3.87       -5.29     17.44 o 
 -13   1   5       45.85       63.46     19.97 o 
 -12   1   5        0.55       12.39     11.75 o 
 -11   1   5        1.48        2.54      9.40 o 
 -10   1   5        0.02       -3.67      8.43 o 
  -9   1   5        0.03       -7.09      7.50 o 
  -8   1   5      635.37      651.46     23.30 o 
  -7   1   5        1.47        3.03      5.38 o 
  -6   1   5      965.47      948.44     25.66 o 
  -5   1   5       27.04       16.75      3.19 o 
  -4   1   5      776.65      729.93     19.51 o 
  -3   1   5      101.82       89.18      4.11 o 
  -2   1   5     2303.67     2516.54     53.17 o 
  -1   1   5     3859.28     4178.35     86.73 o 
   0   1   5     4145.85     4528.08     86.70 o 
   1   1   5      798.41      843.41     19.18 o 
   2   1   5       31.93       14.99      3.05 o 
   3   1   5      625.89      594.95     21.79 o 
   4   1   5      451.85      465.16     14.17 o 
   5   1   5      159.11      136.40      8.73 o 
   6   1   5      138.36      115.47      9.64 o 
   7   1   5      113.40      101.41      9.83 o 
   8   1   5      141.20      119.34     10.96 o 
   9   1   5        0.62        1.82      8.27 o 
  10   1   5       48.70       41.45     10.83 o 
  11   1   5       78.69       96.07     19.51 o 
 -12   2   5        0.01       -4.39     11.70 o 
 -11   2   5        0.23       -1.34      9.52 o 
 -10   2   5       80.96       70.75     10.71 o 
  -9   2   5      100.00       96.76     10.53 o 
  -8   2   5      481.93      535.24     18.60 o 
  -7   2   5       18.74       15.63      6.51 o 
  -6   2   5      129.68      111.64      7.52 o 
  -5   2   5      305.97      250.12     12.86 o 
  -4   2   5      432.51      479.87     14.21 o 
  -3   2   5     1296.88     1438.90     34.90 o 
  -2   2   5        8.57        9.83      2.67 o 
  -1   2   5      447.11      440.02     10.32 o 
   0   2   5      310.71      259.92      7.63 o 
   1   2   5      413.37      388.32     10.17 o 
   2   2   5       78.79       74.64      4.96 o 
   3   2   5        0.48        0.02      3.21 o 
   4   2   5      304.39      318.96     12.56 o 
   5   2   5        9.98        2.69      4.58 o 
   6   2   5      159.38      158.51     10.23 o 
   7   2   5       11.25       -1.50      6.73 o 
   8   2   5      146.64      153.17     13.05 o 
   9   2   5       15.28       14.89      9.28 o 
  10   2   5       18.64        6.06     10.16 o 
  11   2   5        1.41       17.41     14.06 o 
 -12   3   5       60.36       48.11     14.81 o 
 -11   3   5      340.82      332.94     19.37 o 
 -10   3   5      142.25      144.13     19.20 o 
  -9   3   5      122.66      122.02     11.23 o 
  -8   3   5        1.16        7.53      6.43 o 
  -7   3   5        5.51        0.81      5.67 o 
  -6   3   5      698.45      713.58     21.06 o 
  -5   3   5      970.26     1007.57     27.83 o 
  -4   3   5     1772.19     1806.23     48.59 o 
  -3   3   5       97.21       71.03      6.95 o 
  -2   3   5      272.79      200.54      6.62 o 
  -1   3   5        4.04       -0.10      2.28 o 
   0   3   5     1446.03     1667.55     36.15 o 
   1   3   5      554.60      511.49     12.87 o 
   2   3   5     3008.55     3340.08     70.51 o 
   3   3   5       70.39       47.08      3.91 o 
   4   3   5      346.18      345.57     14.25 o 
   5   3   5       27.84        8.81      5.05 o 
   6   3   5      412.52      398.57     23.04 o 
   7   3   5       65.09       57.44      8.69 o 
   8   3   5        2.56       -0.54      7.99 o 
   9   3   5       72.13       50.70     12.91 o 
  10   3   5       21.40        7.81     12.39 o 
  11   3   5        9.74       -6.80     14.90 o 
 -12   4   5       13.01        7.02     14.48 o 
 -11   4   5       43.75       17.60     11.11 o 
 -10   4   5      160.44      119.13     12.43 o 
  -9   4   5       53.80       27.15      8.00 o 
  -8   4   5      139.39      126.96      9.69 o 
  -7   4   5      181.42      166.23     21.82 o 
  -6   4   5       86.97       72.54     10.71 o 
  -5   4   5      761.15      813.83     22.75 o 
  -4   4   5       71.56       53.53      5.45 o 
  -3   4   5      377.71      343.67      9.98 o 
  -2   4   5      201.02      157.64      7.71 o 
  -1   4   5       43.29       30.57      3.04 o 
   0   4   5        0.47       -2.30      2.62 o 
   1   4   5      508.97      479.43     12.53 o 
   2   4   5      118.90      160.36      6.63 o 
   3   4   5      296.56      272.91     10.61 o 
   4   4   5      389.86      395.93     14.00 o 
   5   4   5      502.95      531.90     17.55 o 
   6   4   5       64.58       60.21      7.13 o 
   7   4   5      118.26       85.36      9.54 o 
   8   4   5       66.17       76.86     10.24 o 
   9   4   5       34.47       20.00     10.99 o 
  10   4   5       52.42       38.93     13.71 o 
  11   4   5       19.87        1.29     14.29 o 
 -12   5   5       54.36       75.15     22.11 o 
 -11   5   5      280.78      318.37     30.35 o 
 -10   5   5       51.42       39.12      9.89 o 
  -9   5   5      231.84      192.13     12.49 o 
  -8   5   5       17.52        6.55      6.93 o 
  -7   5   5      206.14      203.20     15.58 o 
  -6   5   5        7.75       10.33      5.82 o 
  -5   5   5        1.16        1.19      4.83 o 
  -4   5   5      307.38      256.72      8.94 o 
  -3   5   5      342.27      328.17     10.08 o 
  -2   5   5      102.27       95.20      6.38 o 
  -1   5   5      250.91      292.68     10.95 o 
   0   5   5     1307.12     1466.62     32.82 o 
   1   5   5       25.58       14.63      3.48 o 
   2   5   5       25.71       19.98      3.90 o 
   3   5   5       61.99       52.50      5.05 o 
   4   5   5      577.54      543.62     15.36 o 
   5   5   5        2.33       -2.06      5.42 o 
   6   5   5      184.11      183.49     15.55 o 
   7   5   5      161.51      151.76     11.88 o 
   8   5   5       43.89       42.32      9.83 o 
   9   5   5        0.59       13.47     11.80 o 
  10   5   5        2.70      -15.38     12.74 o 
  11   5   5       48.21       44.84     16.61 o 
 -11   6   5       34.96       34.19     14.77 o 
 -10   6   5        2.12       -9.44     10.66 o 
  -9   6   5        5.62       -0.15      9.61 o 
  -8   6   5       89.76       79.30     12.76 o 
  -7   6   5        7.14       -7.06      9.13 o 
  -6   6   5      113.09      104.50     10.31 o 
  -5   6   5      110.16      104.77      9.44 o 
  -4   6   5      238.19      231.14     10.39 o 
  -3   6   5        0.85       -1.25      4.89 o 
  -2   6   5      104.65       79.93      6.61 o 
  -1   6   5      603.73      587.06     17.57 o 
   0   6   5       71.25       76.97      6.47 o 
   1   6   5       19.68        5.44      3.77 o 
   2   6   5      151.03      139.75      7.08 o 
   3   6   5      140.24      123.23      7.02 o 
   4   6   5       35.36       18.83      5.86 o 
   5   6   5      380.34      383.53     15.15 o 
   6   6   5      167.44      159.95     13.25 o 
   7   6   5        0.44       -7.41      6.94 o 
   8   6   5      187.62      188.90     17.10 o 
   9   6   5       13.15        3.75     12.74 o 
  10   6   5       42.58       28.22     14.99 o 
 -11   7   5        0.38       -0.77     43.10 o 
 -10   7   5        2.85      -19.83     11.28 o 
  -9   7   5      156.31      173.09     16.84 o 
  -8   7   5        0.29        0.67      9.04 o 
  -7   7   5      121.39      120.05     13.42 o 
  -6   7   5      343.01      357.12     17.61 o 
  -5   7   5        0.73       -2.79      6.59 o 
  -4   7   5     1122.04     1136.58     35.22 o 
  -3   7   5      122.84      100.69      7.99 o 
  -2   7   5      199.53      181.49      9.55 o 
  -1   7   5       97.18       95.97      7.52 o 
   0   7   5        8.13       -1.33      4.95 o 
   1   7   5       64.72       51.41      6.58 o 
   2   7   5        4.94        2.58      5.20 o 
   3   7   5      511.91      521.36     15.68 o 
   4   7   5      464.69      506.50     21.30 o 
   5   7   5      726.15      754.29     23.26 o 
   6   7   5        9.58        7.08      7.56 o 
   7   7   5      235.32      216.25     14.96 o 
   8   7   5        1.52        0.76     11.31 o 
   9   7   5       63.67       72.18     16.93 o 
  10   7   5        0.31       14.25     15.87 o 
 -10   8   5       93.54      140.24     16.36 o 
  -9   8   5       43.67       44.88     12.00 o 
  -8   8   5       16.62       19.82     12.48 o 
  -7   8   5      133.88      103.93     14.96 o 
  -6   8   5      122.86      124.19     11.91 o 
  -5   8   5      242.70      268.04     15.23 o 
  -4   8   5      310.36      287.94     15.32 o 
  -3   8   5       20.93       12.22      5.92 o 
  -2   8   5        0.42       -3.89      5.71 o 
  -1   8   5       34.04       34.58      6.67 o 
   0   8   5       47.46       31.69      6.55 o 
   1   8   5        0.90       -3.98      5.79 o 
   2   8   5        8.13        9.01      5.65 o 
   3   8   5      312.55      297.37     13.38 o 
   4   8   5        4.40       -3.04      7.23 o 
   5   8   5       69.11       42.56      8.99 o 
   6   8   5        3.91        7.11      8.97 o 
   7   8   5       62.27       26.27     11.79 o 
   8   8   5       17.87       45.25     20.78 o 
   9   8   5        2.29       10.99     20.48 o 
 -10   9   5       37.82       49.73     18.06 o 
  -9   9   5        0.64        6.58     12.44 o 
  -8   9   5        2.05        0.25     11.72 o 
  -7   9   5       97.69      107.03     12.75 o 
  -6   9   5       28.60       14.69     13.23 o 
  -5   9   5      164.71      122.00     12.03 o 
  -4   9   5       38.67       40.47      8.59 o 
  -3   9   5        8.44        6.20      7.38 o 
  -2   9   5       86.06       76.35      8.33 o 
  -1   9   5       31.22       20.09      6.50 o 
   0   9   5        5.62       15.52      6.54 o 
   1   9   5       93.18       88.84      8.65 o 
   2   9   5        2.38        1.09      6.38 o 
   3   9   5      300.11      329.00     14.77 o 
   4   9   5       65.92       61.61      9.73 o 
   5   9   5      292.84      279.53     16.63 o 
   6   9   5       38.03       19.79     10.64 o 
   7   9   5       18.46       12.60     17.46 o 
   8   9   5        1.70       36.31     24.54 o 
  -9  10   5       26.33       10.79     14.16 o 
  -8  10   5        1.06        1.26     12.53 o 
  -7  10   5       27.22       13.69     12.21 o 
  -6  10   5       78.26       73.46     14.02 o 
  -5  10   5       52.94       31.61     11.93 o 
  -4  10   5        2.93       -6.93      8.06 o 
  -3  10   5       18.71       15.66      8.59 o 
  -2  10   5        2.42        5.11      8.03 o 
  -1  10   5       17.61        1.19      7.17 o 
   0  10   5      415.20      425.29     26.94 o 
   1  10   5      260.24      257.84     13.78 o 
   2  10   5      171.95      163.79     11.45 o 
   3  10   5       15.48        0.77     10.48 o 
   4  10   5      231.01      214.32     18.48 o 
   5  10   5       54.79       50.30     13.67 o 
   6  10   5       58.80       63.18     15.25 o 
   7  10   5       27.97       35.36     19.26 o 
   8  10   5       44.59       49.39     22.06 o 
  -8  11   5      283.94      500.76     43.15 o 
  -7  11   5        8.61       -5.11     12.27 o 
  -6  11   5       42.54       79.13     32.80 o 
  -5  11   5        3.18        2.75     12.48 o 
  -4  11   5       72.34       82.22     14.68 o 
  -3  11   5      120.35      134.09     16.76 o 
  -2  11   5      805.42     1016.32     40.94 o 
  -1  11   5       24.76       12.89      9.65 o 
   0  11   5      327.91      336.80     18.72 o 
   1  11   5      171.46      185.15     14.72 o 
   2  11   5        0.94        1.45      9.78 o 
   3  11   5       78.27       71.50     14.41 o 
   4  11   5        0.02       -4.20     12.74 o 
   5  11   5       32.87       44.14     14.13 o 
   6  11   5        0.28        2.78     24.05 o 
   7  11   5      130.62       71.92     23.69 o 
  -6  12   5        0.01       -1.43     16.54 o 
  -5  12   5       11.56      -19.95     14.60 o 
  -4  12   5       54.78       46.64     15.24 o 
  -3  12   5      186.80      232.37     21.05 o 
  -2  12   5        0.01       -7.94     12.73 o 
  -1  12   5      127.91      113.45     13.74 o 
   0  12   5       81.87       67.24     12.44 o 
   1  12   5      101.40      128.81     14.51 o 
   2  12   5       53.55       40.59     12.02 o 
   3  12   5       14.70       20.08     14.41 o 
   4  12   5       27.54       32.25     15.47 o 
   5  12   5      135.66      138.30     34.06 o 
  -5  13   5        0.09       -2.34     17.37 o 
  -4  13   5      173.73      204.39     21.90 o 
  -3  13   5       16.20        6.96     15.03 o 
  -2  13   5       74.22      101.87     24.08 o 
  -1  13   5        3.01        0.10     14.51 o 
   0  13   5      101.02      106.12     15.25 o 
   1  13   5        8.81       -0.69     13.50 o 
   2  13   5       63.18       65.63     16.86 o 
   3  13   5        6.04       18.71     16.14 o 
 -12   0   6       15.87      -15.03     16.09 o 
 -10   0   6      270.99      196.15     19.82 o 
  -8   0   6      850.02      810.19     38.78 o 
  -6   0   6      479.74      528.48     22.30 o 
  -4   0   6        7.09        1.34      4.43 o 
  -2   0   6        0.96        3.12      3.44 o 
   0   0   6     4079.72     4631.34    136.10 o 
   2   0   6     2157.68     2319.69     70.07 o 
   4   0   6     3378.77     3581.86    140.43 o 
   6   0   6      592.06      590.61     30.42 o 
   8   0   6     1729.29     1963.07     81.83 o 
  10   0   6       16.58        3.99     17.92 o 
 -12   1   6       50.02       53.56     12.91 o 
 -11   1   6       10.36        4.35     13.70 o 
 -10   1   6      159.84      156.40     13.79 o 
  -9   1   6       25.24       10.77      8.03 o 
  -8   1   6     1243.07     1325.13     39.94 o 
  -7   1   6        3.10       -1.14      5.57 o 
  -6   1   6      120.90      108.19     10.13 o 
  -5   1   6       20.54       14.25      3.50 o 
  -4   1   6      772.99      837.83     22.70 o 
  -3   1   6      206.35      186.70     10.27 o 
  -2   1   6       52.16       37.24      3.28 o 
  -1   1   6      876.66      866.10     19.85 o 
   0   1   6     1829.43     1936.91     41.50 o 
   1   1   6     2000.94     2141.93     45.77 o 
   2   1   6     1321.56     1453.18     35.53 o 
   3   1   6      579.72      554.47     16.06 o 
   4   1   6      613.62      672.60     19.00 o 
   5   1   6      312.77      297.13     14.83 o 
   6   1   6       16.66        9.24      6.62 o 
   7   1   6     1835.91     2112.58     60.60 o 
   8   1   6      186.93      176.52     13.38 o 
   9   1   6      647.13      740.17     29.56 o 
  10   1   6       96.93       90.05     17.01 o 
  11   1   6        8.44        0.63     13.25 o 
 -12   2   6        9.03       12.97     11.90 o 
 -11   2   6       17.86        6.07     10.19 o 
 -10   2   6       17.23       -2.19      8.41 o 
  -9   2   6        2.99       -2.62      7.70 o 
  -8   2   6      199.34      190.98     11.05 o 
  -7   2   6        6.20       13.08      6.28 o 
  -6   2   6        0.07        1.01      5.00 o 
  -5   2   6      506.02      427.92     14.08 o 
  -4   2   6      680.00      741.52     20.16 o 
  -3   2   6       13.32       11.49      2.60 o 
  -2   2   6        9.38        3.00      2.58 o 
  -1   2   6      211.05      172.89      6.33 o 
   0   2   6        2.29        2.47      2.56 o 
   1   2   6      905.03      968.68     22.10 o 
   2   2   6     2656.16     2887.71     67.50 o 
   3   2   6       67.10       38.91      4.63 o 
   4   2   6      788.32      694.58     19.88 o 
   5   2   6      122.16       98.32      7.17 o 
   6   2   6     1090.77     1068.53     33.77 o 
   7   2   6       83.58       78.04      9.47 o 
   8   2   6        0.38        0.90      8.97 o 
   9   2   6      373.43      392.11     20.63 o 
  10   2   6      144.79      126.99     15.24 o 
  11   2   6       17.46        0.73     14.84 o 
 -12   3   6       85.28      106.83     18.55 o 
 -11   3   6        0.43       11.62     11.13 o 
 -10   3   6        4.74       -0.17     11.65 o 
  -9   3   6      350.90      391.37     25.93 o 
  -8   3   6       31.60       28.27      8.96 o 
  -7   3   6       16.51       14.71      6.21 o 
  -6   3   6       61.30       43.91      6.38 o 
  -5   3   6      335.68      292.78     11.58 o 
  -4   3   6      902.96      862.44     23.26 o 
  -3   3   6      223.55      223.83     12.21 o 
  -2   3   6      141.74      124.80      7.78 o 
  -1   3   6      601.16      610.55     15.07 o 
   0   3   6     2504.03     2799.62     59.52 o 
   1   3   6        1.73        1.68      2.69 o 
   2   3   6      504.02      496.29     13.05 o 
   3   3   6      180.16      156.85      8.59 o 
   4   3   6      317.96      321.26     12.72 o 
   5   3   6     1159.67     1194.72     31.85 o 
   6   3   6       47.30       39.06      6.89 o 
   7   3   6       14.39       20.54      7.56 o 
   8   3   6       32.90       19.88      8.51 o 
   9   3   6        2.12        6.81      9.34 o 
  10   3   6       24.37       29.36     12.26 o 
  11   3   6      124.45      137.52     19.86 o 
 -12   4   6       44.62        7.65     15.41 o 
 -11   4   6        4.13       -0.44     10.69 o 
 -10   4   6      233.77      214.47     15.54 o 
  -9   4   6        5.58       -6.68      7.31 o 
  -8   4   6       85.85       80.49      8.43 o 
  -7   4   6       97.46       67.05      8.23 o 
  -6   4   6       11.05       -5.97      5.32 o 
  -5   4   6       11.56        9.00      4.97 o 
  -4   4   6      279.93      274.66     10.62 o 
  -3   4   6      357.42      333.27     10.01 o 
  -2   4   6       54.38       39.48      4.24 o 
  -1   4   6       74.20       59.17      4.24 o 
   0   4   6      446.23      442.13     12.02 o 
   1   4   6       86.68      100.03      6.49 o 
   2   4   6      465.60      396.03     11.46 o 
   3   4   6       13.22       13.70      4.52 o 
   4   4   6     1215.39     1173.82     31.09 o 
   5   4   6       80.54       67.06      7.08 o 
   6   4   6       28.69       24.16      6.50 o 
   7   4   6      144.55      142.31     11.89 o 
   8   4   6       12.77       20.59      9.11 o 
   9   4   6        8.65       16.46     10.07 o 
  10   4   6        1.17       -6.82     20.02 o 
  11   4   6      170.87      222.11     48.39 o 
 -12   5   6       16.82        0.98     18.89 o 
 -11   5   6      102.08      101.92     16.58 o 
 -10   5   6        8.60       -6.11     11.83 o 
  -9   5   6        9.90       -0.40      9.09 o 
  -8   5   6      378.75      380.20     16.10 o 
  -7   5   6        1.21       -7.71      6.26 o 
  -6   5   6       92.73       87.88      7.79 o 
  -5   5   6       46.79       33.42      5.86 o 
  -4   5   6      367.71      318.07     12.41 o 
  -3   5   6      561.40      510.00     13.61 o 
  -2   5   6     1349.70     1368.74     34.73 o 
  -1   5   6       93.45       95.33      6.52 o 
   0   5   6     2484.59     2719.49     58.48 o 
   1   5   6       54.05       43.82      6.29 o 
   2   5   6      228.80      184.99      7.82 o 
   3   5   6      393.79      383.23     12.02 o 
   4   5   6       15.42        2.02      4.98 o 
   5   5   6        5.61        4.27      5.54 o 
   6   5   6       11.32       16.27      6.62 o 
   7   5   6        9.30        1.07      8.17 o 
   8   5   6        2.89       -0.27      8.76 o 
   9   5   6        1.50       14.68     14.49 o 
  10   5   6       25.53       23.48     22.12 o 
 -11   6   6        1.87       20.88     18.09 o 
 -10   6   6       44.43       54.01     12.17 o 
  -9   6   6       27.35       32.64     11.01 o 
  -8   6   6        0.93       -0.33      8.24 o 
  -7   6   6       11.43       22.91     10.40 o 
  -6   6   6        2.56        2.15      7.08 o 
  -5   6   6      335.16      363.14     17.29 o 
  -4   6   6       71.02       77.91      8.65 o 
  -3   6   6      198.14      194.94      9.70 o 
  -2   6   6       65.67       58.64      7.35 o 
  -1   6   6        3.57        7.81      4.83 o 
   0   6   6      133.56      109.57      7.54 o 
   1   6   6       24.45        6.69      4.06 o 
   2   6   6        0.02       -1.77      4.25 o 
   3   6   6       26.24       19.03      4.61 o 
   4   6   6       28.51       15.03      6.04 o 
   5   6   6      110.43       86.63      8.47 o 
   6   6   6        4.65       -5.61      6.48 o 
   7   6   6       24.01       20.62      8.25 o 
   8   6   6       27.12       27.26     10.25 o 
   9   6   6       81.06       90.79     16.60 o 
  10   6   6        1.04      -16.02     14.93 o 
 -11   7   6        0.14        3.04     30.02 o 
 -10   7   6       11.96       14.69     12.36 o 
  -9   7   6        5.85      -12.29     10.63 o 
  -8   7   6        2.65       13.35      9.83 o 
  -7   7   6       48.09       28.49     11.46 o 
  -6   7   6      472.28      489.07     38.77 o 
  -5   7   6       18.86       23.89      8.16 o 
  -4   7   6       12.42        5.70      7.03 o 
  -3   7   6      232.69      227.14     11.11 o 
  -2   7   6      904.26      935.64     26.43 o 
  -1   7   6        5.56        4.00      5.42 o 
   0   7   6       52.82       27.75      6.02 o 
   1   7   6       11.76       12.93      5.16 o 
   2   7   6      357.47      333.25     13.49 o 
   3   7   6      427.05      430.98     18.57 o 
   4   7   6       37.93       28.42      7.36 o 
   5   7   6      200.25      201.08     10.64 o 
   6   7   6       39.15       31.70      8.14 o 
   7   7   6       19.54       14.28      8.86 o 
   8   7   6       78.34       45.41     11.85 o 
   9   7   6        0.39       -3.36     15.64 o 
 -10   8   6        6.09      -12.90     15.56 o 
  -9   8   6       74.82       82.70     15.07 o 
  -8   8   6        1.21        0.70      9.98 o 
  -7   8   6      245.58      246.63     16.57 o 
  -6   8   6      212.67      228.39     20.55 o 
  -5   8   6      329.44      389.13     27.87 o 
  -4   8   6       51.96       38.11      9.65 o 
  -3   8   6      174.67      163.48     11.29 o 
  -2   8   6        6.82        0.90      6.01 o 
  -1   8   6      453.42      471.86     21.94 o 
   0   8   6      138.85      141.20      9.41 o 
   1   8   6      229.43      221.64     11.61 o 
   2   8   6       71.02       61.04      7.40 o 
   3   8   6      369.82      347.69     26.19 o 
   4   8   6      250.17      237.38     20.22 o 
   5   8   6       40.20       24.07      9.07 o 
   6   8   6        0.28       -8.14      8.87 o 
   7   8   6        0.70        0.66     10.20 o 
   8   8   6        4.31      -29.98     15.95 o 
   9   8   6       12.12        6.09     25.34 o 
 -10   9   6        7.70        8.10     14.78 o 
  -9   9   6       52.62       70.12     14.79 o 
  -8   9   6       62.22       70.44     13.41 o 
  -7   9   6       18.40        9.87     10.26 o 
  -6   9   6        3.77        2.49     10.44 o 
  -5   9   6      138.43      118.51     12.18 o 
  -4   9   6     1042.83     1113.23     36.10 o 
  -3   9   6       39.14       13.16      8.06 o 
  -2   9   6       28.13       30.78      7.07 o 
  -1   9   6       19.01       14.88      6.92 o 
   0   9   6      558.40      635.18     21.30 o 
   1   9   6       32.45       34.21      7.55 o 
   2   9   6       77.02       63.64      8.79 o 
   3   9   6       39.90       38.50     10.53 o 
   4   9   6      288.11      284.77     16.47 o 
   5   9   6      261.23      255.53     15.92 o 
   6   9   6        3.75      -13.37     10.36 o 
   7   9   6       89.83       43.00     15.24 o 
   8   9   6       15.74       37.77     29.06 o 
  -9  10   6        3.16        0.05     14.16 o 
  -8  10   6        9.15       23.07     13.63 o 
  -7  10   6       26.48       37.45     12.50 o 
  -6  10   6        0.17       -9.73     10.27 o 
  -5  10   6        8.07        9.06      9.38 o 
  -4  10   6      115.23      120.59     12.54 o 
  -3  10   6       20.78       17.36      9.08 o 
  -2  10   6       16.24       23.82      8.82 o 
  -1  10   6        0.42      -12.24      7.03 o 
   0  10   6       50.12       40.91      8.08 o 
   1  10   6       15.88       11.55      7.84 o 
   2  10   6      115.70       89.22      9.78 o 
   3  10   6      142.65      151.48     13.47 o 
   4  10   6        5.29        7.15     21.45 o 
   5  10   6       13.40       13.83     12.15 o 
   6  10   6      219.72      187.58     18.69 o 
   7  10   6        0.04       -2.83     19.53 o 
  -8  11   6        1.42       16.57     14.61 o 
  -7  11   6        0.08        3.26     12.80 o 
  -6  11   6      121.68      108.42     15.01 o 
  -5  11   6        9.10        6.92     10.62 o 
  -4  11   6      133.79      176.88     14.92 o 
  -3  11   6       16.54       -7.26     11.68 o 
  -2  11   6      197.68      171.60     16.75 o 
  -1  11   6       23.38       19.85     10.18 o 
   0  11   6        3.76        9.57      9.97 o 
   1  11   6      177.73      183.15     15.05 o 
   2  11   6       54.20       40.95     12.70 o 
   3  11   6       93.47       95.33     34.60 o 
   4  11   6        0.01      -15.26     12.64 o 
   5  11   6      126.72      147.24     21.07 o 
   6  11   6       27.97       24.18     27.60 o 
  -6  12   6       91.28       77.48     19.06 o 
  -5  12   6       84.79       95.89     38.66 o 
  -4  12   6       86.65       74.40     22.79 o 
  -3  12   6        0.04      -30.68     16.36 o 
  -2  12   6       37.15       22.25     13.75 o 
  -1  12   6       29.64        1.62     12.70 o 
   0  12   6       37.83       53.76     11.90 o 
   1  12   6       41.48       44.60     12.30 o 
   2  12   6       35.16       26.43     14.09 o 
   3  12   6        3.20        2.50     14.22 o 
   4  12   6      207.94      228.66     21.62 o 
   5  12   6       14.39       -5.24     15.50 o 
  -4  13   6        5.65        8.48     18.78 o 
  -3  13   6       18.44       18.92     17.40 o 
  -2  13   6       20.59       42.64     15.35 o 
  -1  13   6        1.16       12.55     14.79 o 
   0  13   6        0.42        1.34     14.52 o 
   1  13   6       48.04       48.70     28.85 o 
   2  13   6        4.66       19.12     15.74 o 
   3  13   6      200.40      274.68     24.47 o 
 -11   0   7        8.38      -13.24     13.92 o 
  -9   0   7       10.34       -9.14     13.40 o 
  -7   0   7     1415.29     1520.83     76.35 o 
  -5   0   7        9.73        6.36      5.16 o 
  -3   0   7      721.49      729.48     24.93 o 
  -1   0   7       65.35       59.83      6.44 o 
   1   0   7        8.74        9.25      5.51 o 
   3   0   7      204.45      196.75     15.06 o 
   5   0   7       34.92       26.63     16.30 o 
   7   0   7      222.22      248.10     46.49 o 
   9   0   7       59.96       54.74     15.35 o 
  11   0   7       13.70        3.32     19.57 o 
 -12   1   7      100.94      109.14     14.74 o 
 -11   1   7        7.37        3.57      9.86 o 
 -10   1   7      374.02      402.82     26.14 o 
  -9   1   7     1028.38     1083.46     34.95 o 
  -8   1   7      701.39      735.55     27.87 o 
  -7   1   7      171.67      161.90     14.41 o 
  -6   1   7     1181.45     1276.63     30.39 o 
  -5   1   7        2.66        1.42      3.63 o 
  -4   1   7     4660.20     5404.81    113.01 o 
  -3   1   7       38.03       21.12      3.22 o 
  -2   1   7      834.26      845.02     19.83 o 
  -1   1   7     1106.48     1105.31     25.08 o 
   0   1   7     2135.74     2270.13     48.73 o 
   1   1   7      109.76       77.00      4.48 o 
   2   1   7       35.91       26.52      4.20 o 
   3   1   7      730.04      718.17     19.77 o 
   4   1   7      416.01      464.39     15.29 o 
   5   1   7       80.12       75.06      9.83 o 
   6   1   7        0.62        7.23      7.00 o 
   7   1   7      533.82      600.31     23.74 o 
   8   1   7       88.26       78.88     10.77 o 
   9   1   7       35.64       41.77     10.87 o 
  10   1   7        0.27       -5.71     11.17 o 
  11   1   7        2.52        4.45     13.90 o 
 -12   2   7        2.05       -5.59     12.02 o 
 -11   2   7      126.36      106.85     13.40 o 
 -10   2   7       55.38       55.03     10.86 o 
  -9   2   7      355.77      387.95     18.64 o 
  -8   2   7      118.42      100.87     10.04 o 
  -7   2   7      174.10      141.62     10.96 o 
  -6   2   7      165.32      148.36      8.70 o 
  -5   2   7      854.03      853.59     23.46 o 
  -4   2   7      206.95      182.78      8.56 o 
  -3   2   7       42.37       14.44      3.12 o 
  -2   2   7     4720.79     5529.70    115.02 o 
  -1   2   7     1870.52     1937.57     42.03 o 
   0   2   7       44.30       24.59      3.40 o 
   1   2   7      956.55     1013.33     24.21 o 
   2   2   7       30.07       25.85      4.67 o 
   3   2   7        1.63        3.22      3.77 o 
   4   2   7       46.88       24.30      5.06 o 
   5   2   7       67.87       56.45      6.37 o 
   6   2   7      192.07      180.12     12.40 o 
   7   2   7        6.57        9.01      7.88 o 
   8   2   7       12.80        2.80      8.90 o 
   9   2   7       35.97       27.30     10.53 o 
  10   2   7       96.41      106.89     14.43 o 
  11   2   7        8.78      -17.29     15.85 o 
 -12   3   7       17.79       12.51     16.82 o 
 -11   3   7       54.26       31.66     11.98 o 
 -10   3   7      129.35      114.73     12.21 o 
  -9   3   7        3.63        2.77      8.25 o 
  -8   3   7      395.50      407.80     22.06 o 
  -7   3   7        9.19       12.05      7.38 o 
  -6   3   7     1275.16     1341.56     35.06 o 
  -5   3   7     1432.76     1608.61     40.39 o 
  -4   3   7       22.25        6.84      4.47 o 
  -3   3   7       66.94       48.96      5.80 o 
  -2   3   7      487.43      468.83     12.56 o 
  -1   3   7      368.42      329.08      9.89 o 
   0   3   7     4046.92     4568.83    104.95 o 
   1   3   7      450.91      414.88     11.68 o 
   2   3   7      158.90      139.63      6.15 o 
   3   3   7     1270.26     1418.68     36.19 o 
   4   3   7      110.00       81.08      6.71 o 
   5   3   7        6.86        7.75      5.57 o 
   6   3   7        0.45        1.52      6.63 o 
   7   3   7      153.90      152.85     12.54 o 
   8   3   7       66.25       50.72     10.08 o 
   9   3   7        1.12      -18.92     10.27 o 
  10   3   7       85.94      103.52     17.05 o 
 -12   4   7       61.19       72.29     21.83 o 
 -11   4   7       12.49       -5.42     12.65 o 
 -10   4   7       22.22        9.81     11.65 o 
  -9   4   7       67.39       53.25      9.78 o 
  -8   4   7        2.06        2.79      6.54 o 
  -7   4   7      171.90      145.57     11.81 o 
  -6   4   7        1.05        1.16      5.82 o 
  -5   4   7       29.06       19.66      5.28 o 
  -4   4   7      731.93      659.81     25.17 o 
  -3   4   7      208.05      173.24     10.06 o 
  -2   4   7      241.60      226.33     10.10 o 
  -1   4   7      503.64      450.20     12.31 o 
   0   4   7     1987.52     2147.31     43.64 o 
   1   4   7      207.78      178.48      6.85 o 
   2   4   7       21.98       13.26      3.93 o 
   3   4   7       19.18       14.11      5.66 o 
   4   4   7      104.53       82.09      7.17 o 
   5   4   7      209.36      198.86     12.53 o 
   6   4   7       53.63       47.87     10.16 o 
   7   4   7       21.08       12.52      8.03 o 
   8   4   7      277.65      282.81     16.87 o 
   9   4   7       22.82       20.39     12.44 o 
  10   4   7       16.78       42.03     16.16 o 
 -12   5   7        8.42        4.79     15.65 o 
 -11   5   7        2.68      -12.00     16.07 o 
 -10   5   7        4.62       -4.04     12.08 o 
  -9   5   7       53.05       34.33     15.47 o 
  -8   5   7      126.20      131.62     12.36 o 
  -7   5   7       24.90       23.47      6.99 o 
  -6   5   7       15.36       12.48      5.83 o 
  -5   5   7       29.81       37.76      6.07 o 
  -4   5   7        6.45       -2.72      4.53 o 
  -3   5   7      565.24      544.00     14.72 o 
  -2   5   7        0.29       -2.53      3.23 o 
  -1   5   7      855.31      817.56     20.03 o 
   0   5   7       13.87        1.57      3.45 o 
   1   5   7     1030.14     1054.21     25.17 o 
   2   5   7       30.59       30.12      5.20 o 
   3   5   7     1150.12     1234.03     32.64 o 
   4   5   7      939.88      927.88     26.35 o 
   5   5   7      524.70      554.61     19.17 o 
   6   5   7       15.13        5.50      6.48 o 
   7   5   7      106.80      128.82     15.10 o 
   8   5   7       89.84       75.02     11.24 o 
   9   5   7       34.20       47.34     12.67 o 
  10   5   7        4.04        1.31     15.62 o 
 -11   6   7       20.88       36.99     15.74 o 
 -10   6   7       19.43       30.34     14.23 o 
  -9   6   7      251.87      265.12     17.01 o 
  -8   6   7        7.77        2.12     10.02 o 
  -7   6   7       22.40       20.75      8.46 o 
  -6   6   7      159.55      125.61     12.53 o 
  -5   6   7      115.03      106.25     11.93 o 
  -4   6   7       63.43       56.49      8.20 o 
  -3   6   7      114.40      101.29     12.23 o 
  -2   6   7      401.17      399.82     25.52 o 
  -1   6   7       96.08       73.60      8.33 o 
   0   6   7       81.93       60.51      6.68 o 
   1   6   7       34.86       21.89      5.56 o 
   2   6   7     1392.38     1420.25     33.29 o 
   3   6   7        8.64        5.33      5.56 o 
   4   6   7        2.04        0.18      7.12 o 
   5   6   7      192.22      182.41     13.20 o 
   6   6   7       64.13       61.34      8.63 o 
   7   6   7       63.79       42.55     10.47 o 
   8   6   7       13.01        0.34     10.72 o 
   9   6   7       34.46       34.50     15.06 o 
  10   6   7       22.39       -5.52     15.77 o 
 -11   7   7       19.74       -1.10     15.74 o 
 -10   7   7        2.42       17.62     14.04 o 
  -9   7   7        5.62        3.22     10.85 o 
  -8   7   7        9.73        2.91      9.04 o 
  -7   7   7        1.43        0.40      8.89 o 
  -6   7   7       30.64       33.06      9.10 o 
  -5   7   7      102.67       83.04      9.39 o 
  -4   7   7       92.52       73.63      9.02 o 
  -3   7   7        2.88       -0.10      5.76 o 
  -2   7   7       80.02       67.32      7.35 o 
  -1   7   7      167.09      136.31      9.09 o 
   0   7   7      250.86      265.65     11.94 o 
   1   7   7      528.32      547.85     18.17 o 
   2   7   7       11.33        2.96      5.47 o 
   3   7   7       98.56       89.39      9.23 o 
   4   7   7      180.35      136.18     17.94 o 
   5   7   7      227.20      240.63     16.14 o 
   6   7   7      180.00      162.36     11.64 o 
   7   7   7       10.01       16.00     10.68 o 
   8   7   7       19.14       34.04     12.58 o 
   9   7   7       55.86       60.44     17.76 o 
 -10   8   7        6.90       -7.09     13.22 o 
  -9   8   7        7.51       13.11     12.37 o 
  -8   8   7       25.03       32.57     10.89 o 
  -7   8   7       97.45      126.95     15.07 o 
  -6   8   7      250.69      265.71     21.99 o 
  -5   8   7        2.55       -2.86      7.77 o 
  -4   8   7     1177.42     1320.92     40.83 o 
  -3   8   7      443.58      479.28     20.29 o 
  -2   8   7      234.71      205.21     11.25 o 
  -1   8   7       10.48        9.08      6.33 o 
   0   8   7      514.40      481.91     22.75 o 
   1   8   7       49.37       21.97      6.46 o 
   2   8   7      463.20      476.72     17.49 o 
   3   8   7       19.48        7.77      7.72 o 
   4   8   7      587.49      662.68     26.03 o 
   5   8   7        0.06       -3.21     11.64 o 
   6   8   7       36.18       28.65     10.39 o 
   7   8   7        4.96        4.35     16.71 o 
   8   8   7       77.69       77.28     16.31 o 
  -9   9   7        2.36       15.69     13.14 o 
  -8   9   7       72.66       65.55     13.36 o 
  -7   9   7       18.42        7.46     10.39 o 
  -6   9   7      274.34      295.37     17.95 o 
  -5   9   7      197.25      179.36     15.10 o 
  -4   9   7      165.74      176.36     13.71 o 
  -3   9   7       17.55       22.32      8.36 o 
  -2   9   7        5.11        2.33      6.65 o 
  -1   9   7      244.61      228.07     13.57 o 
   0   9   7      245.50      195.08     11.56 o 
   1   9   7      189.20      173.72     11.07 o 
   2   9   7       36.40       37.96      9.21 o 
   3   9   7      278.16      282.08     16.29 o 
   4   9   7       12.55       23.65      9.86 o 
   5   9   7        8.27       16.36     10.04 o 
   6   9   7       46.64       30.02     12.00 o 
   7   9   7      317.21      404.80     31.21 o 
   8   9   7        0.10        2.27     20.64 o 
  -8  10   7       17.57       30.45     13.81 o 
  -7  10   7       33.01       21.53     12.32 o 
  -6  10   7        2.22        4.25     10.64 o 
  -5  10   7      622.50      758.26     29.81 o 
  -4  10   7        1.24       -4.75      9.41 o 
  -3  10   7      144.66      150.99     15.16 o 
  -2  10   7      205.23      207.94     14.51 o 
  -1  10   7       55.37       39.00      8.64 o 
   0  10   7        6.22        8.78      7.53 o 
   1  10   7       29.50       11.05      7.97 o 
   2  10   7       99.39       72.72     10.59 o 
   3  10   7        5.72       -1.50      9.75 o 
   4  10   7       77.86       90.72     12.34 o 
   5  10   7       55.38       57.66     14.77 o 
   6  10   7       38.41       37.93     15.14 o 
   7  10   7       15.52       44.55     31.64 o 
  -7  11   7       34.62       32.97     13.95 o 
  -6  11   7      196.12      262.03     18.58 o 
  -5  11   7       20.90       16.97     11.35 o 
  -4  11   7       78.78       85.73     15.66 o 
  -3  11   7       44.80       35.83     10.89 o 
  -2  11   7       30.54       22.71     10.52 o 
  -1  11   7        9.37        4.04     11.06 o 
   0  11   7       60.50       57.90     10.15 o 
   1  11   7       36.21       40.16     13.47 o 
   2  11   7       78.75       67.21     14.08 o 
   3  11   7       12.57       27.80     13.48 o 
   4  11   7      142.77      142.10     17.48 o 
   5  11   7      218.13      270.06     23.42 o 
   6  11   7       39.88       24.93     16.88 o 
  -6  12   7       35.64       43.85     17.81 o 
  -5  12   7        8.40       34.16     15.34 o 
  -4  12   7       15.10       21.96     15.20 o 
  -3  12   7       33.54       48.85     16.84 o 
  -2  12   7       23.59       21.04     19.39 o 
  -1  12   7        1.60      -11.37     12.95 o 
   0  12   7       12.94       25.43     12.02 o 
   1  12   7       19.88       16.73     13.53 o 
   2  12   7       43.67       35.58     14.87 o 
   3  12   7        9.26       -1.66     14.96 o 
   4  12   7        3.88      -18.42     20.17 o 
  -4  13   7       59.62       75.75     31.55 o 
  -3  13   7       46.78       28.00     16.96 o 
  -2  13   7       18.53       18.00     16.64 o 
  -1  13   7       12.31       12.28     15.98 o 
   0  13   7       22.12       19.48     15.76 o 
   1  13   7        1.30       11.88     24.21 o 
   2  13   7        7.82       -4.71     15.95 o 
 -12   0   8        8.79      -14.51     18.89 o 
 -10   0   8       78.17       75.77     15.94 o 
  -8   0   8      646.35      695.76     43.26 o 
  -6   0   8      162.74      167.38     15.25 o 
  -4   0   8     1228.32     1198.97     39.10 o 
  -2   0   8     2050.81     2609.22     79.27 o 
   0   0   8      335.00      329.83     13.97 o 
   2   0   8     2599.94     2733.07     97.23 o 
   4   0   8      711.56      704.96     33.99 o 
   6   0   8      116.96       99.33     22.44 o 
   8   0   8       26.66       13.29     12.78 o 
  10   0   8        6.23        2.98     16.87 o 
 -12   1   8      117.25      145.61     27.03 o 
 -11   1   8       73.81       44.19     15.00 o 
 -10   1   8       36.53       32.23     10.04 o 
  -9   1   8       87.29       52.81      9.97 o 
  -8   1   8      100.89       95.40     10.14 o 
  -7   1   8      116.36       76.71      8.55 o 
  -6   1   8      532.00      519.02     15.86 o 
  -5   1   8       48.49       25.19      4.32 o 
  -4   1   8        1.73       -2.93      3.23 o 
  -3   1   8      869.79      765.47     27.14 o 
  -2   1   8      469.05      485.02     12.99 o 
  -1   1   8      533.42      521.71     13.63 o 
   0   1   8     3384.45     3915.15     82.53 o 
   1   1   8      565.45      529.41     13.91 o 
   2   1   8       89.79       64.30      4.45 o 
   3   1   8     1534.32     1559.89     42.07 o 
   4   1   8        4.87       17.91      6.25 o 
   5   1   8      583.29      610.12     22.95 o 
   6   1   8        8.80       10.94      7.18 o 
   7   1   8       36.99       15.64      8.47 o 
   8   1   8        0.04        8.50     13.14 o 
   9   1   8       11.50        5.69     10.54 o 
  10   1   8        0.54       12.48     15.11 o 
 -12   2   8       48.12       62.60     13.54 o 
 -11   2   8        0.04       -0.08     10.59 o 
 -10   2   8       10.80        0.55      9.06 o 
  -9   2   8        4.83        7.22      8.48 o 
  -8   2   8      562.40      636.20     24.33 o 
  -7   2   8       39.33       26.40      8.16 o 
  -6   2   8       32.73       23.27      5.72 o 
  -5   2   8        0.05       -3.16      4.62 o 
  -4   2   8        1.00        1.27      3.25 o 
  -3   2   8      244.30      232.23      8.18 o 
  -2   2   8      590.80      552.39     14.47 o 
  -1   2   8      102.36       74.34      4.94 o 
   0   2   8       63.71       38.62      4.07 o 
   1   2   8       27.94       21.12      3.67 o 
   2   2   8      587.49      567.18     14.79 o 
   3   2   8      246.03      241.63     10.86 o 
   4   2   8      479.24      455.12     21.64 o 
   5   2   8      220.13      212.62     12.82 o 
   6   2   8       26.03       17.41      7.33 o 
   7   2   8      169.16      166.37     16.45 o 
   8   2   8       81.23       73.11     11.25 o 
   9   2   8       77.28       95.67     13.51 o 
  10   2   8        0.19        7.66     12.97 o 
 -12   3   8       39.30       35.31     13.99 o 
 -11   3   8        1.21      -13.91     10.80 o 
 -10   3   8        0.36      -15.72      9.58 o 
  -9   3   8        2.03       -5.84     13.38 o 
  -8   3   8       18.96        3.35      7.44 o 
  -7   3   8      105.60       95.92      8.61 o 
  -6   3   8       38.72       30.51      6.20 o 
  -5   3   8       86.34       68.57      6.65 o 
  -4   3   8        0.03       -2.93      4.38 o 
  -3   3   8      259.19      214.64     10.70 o 
  -2   3   8        3.48        2.48      3.23 o 
  -1   3   8     1462.07     1688.55     37.52 o 
   0   3   8      495.75      555.79     14.70 o 
   1   3   8     1691.51     1738.02     39.18 o 
   2   3   8        2.97       -1.32      3.31 o 
   3   3   8      146.48      126.80      8.21 o 
   4   3   8      849.34      831.63     23.77 o 
   5   3   8      253.14      227.40     13.14 o 
   6   3   8      162.11      135.91     14.40 o 
   7   3   8      384.04      407.48     20.07 o 
   8   3   8      154.58      153.90     13.97 o 
   9   3   8      212.15      216.10     17.93 o 
  10   3   8      137.42      183.00     23.80 o 
 -12   4   8       21.29       18.06     14.66 o 
 -11   4   8       12.17       16.86     13.53 o 
 -10   4   8      122.99      153.21     16.27 o 
  -9   4   8       28.74       30.08      8.85 o 
  -8   4   8      360.56      364.11     18.17 o 
  -7   4   8       93.71       73.04      8.76 o 
  -6   4   8       81.80       63.04      7.29 o 
  -5   4   8      182.23      181.67      9.78 o 
  -4   4   8      425.87      425.69     17.10 o 
  -3   4   8        1.69        2.08      3.87 o 
  -2   4   8      596.24      594.23     15.58 o 
  -1   4   8        3.43       -2.31      3.39 o 
   0   4   8      205.13      182.84      8.88 o 
   1   4   8       39.01       21.24      4.40 o 
   2   4   8      238.85      249.98     12.79 o 
   3   4   8       14.12        8.02      5.40 o 
   4   4   8        8.31        6.78      5.82 o 
   5   4   8      160.94      160.93      9.98 o 
   6   4   8      228.52      227.22     20.60 o 
   7   4   8      220.45      220.90     14.98 o 
   8   4   8        1.28       -1.52      9.13 o 
   9   4   8      169.34      195.26     17.12 o 
  10   4   8       34.15       40.29     14.90 o 
 -11   5   8       15.60      -12.07     14.13 o 
 -10   5   8        6.49        2.19     11.00 o 
  -9   5   8       13.43        5.17     11.05 o 
  -8   5   8        0.69      -10.81      8.47 o 
  -7   5   8       15.17        4.94      8.15 o 
  -6   5   8       70.51       53.36      9.41 o 
  -5   5   8      150.40      138.12     10.68 o 
  -4   5   8      122.64       98.99      7.19 o 
  -3   5   8       13.58        5.52      3.92 o 
  -2   5   8      122.02      105.19      8.39 o 
  -1   5   8      178.53      144.09      7.12 o 
   0   5   8      266.99      269.48      9.81 o 
   1   5   8       82.95       69.96      6.54 o 
   2   5   8       73.86       61.78      6.47 o 
   3   5   8       17.94       10.47      5.64 o 
   4   5   8        1.02        3.70      5.45 o 
   5   5   8        0.18       -4.66      5.98 o 
   6   5   8      415.02      463.79     20.91 o 
   7   5   8       34.87       36.32      9.79 o 
   8   5   8      237.35      235.16     21.99 o 
   9   5   8        5.15       -1.55     12.31 o 
  10   5   8       34.91       18.17     16.50 o 
 -11   6   8       23.24       43.90     16.36 o 
 -10   6   8        3.88       20.05     13.54 o 
  -9   6   8       39.21       29.70     11.04 o 
  -8   6   8        4.59       -9.16      8.46 o 
  -7   6   8      304.00      339.33     18.02 o 
  -6   6   8       31.87       28.56      9.70 o 
  -5   6   8      109.44      118.77     12.34 o 
  -4   6   8      386.80      443.09     18.95 o 
  -3   6   8        0.05        5.54      5.34 o 
  -2   6   8       87.39       63.80      6.99 o 
  -1   6   8       79.54       63.43      6.91 o 
   0   6   8       73.73       60.78      6.70 o 
   1   6   8       34.60       21.88      5.71 o 
   2   6   8        3.31       -6.94      6.32 o 
   3   6   8       11.22       11.58      6.05 o 
   4   6   8       56.06       46.24      7.30 o 
   5   6   8        0.05       -7.55      6.54 o 
   6   6   8        2.12        0.97      8.79 o 
   7   6   8       36.51       13.94      9.76 o 
   8   6   8        6.24       -0.64     10.92 o 
   9   6   8      266.41      324.38     20.96 o 
 -10   7   8       44.32       72.49     15.75 o 
  -9   7   8       23.06       13.70     11.34 o 
  -8   7   8       58.74       48.15     11.28 o 
  -7   7   8       18.93       14.32      9.29 o 
  -6   7   8       12.94       17.13      8.21 o 
  -5   7   8        3.06        0.26      7.64 o 
  -4   7   8      215.98      211.75     13.21 o 
  -3   7   8      658.69      691.34     24.62 o 
  -2   7   8      596.51      620.36     20.10 o 
  -1   7   8        7.70        8.06      5.92 o 
   0   7   8      119.49      109.44      8.68 o 
   1   7   8        4.76        0.87      5.82 o 
   2   7   8       27.41       22.02      7.30 o 
   3   7   8      211.70      142.09     11.35 o 
   4   7   8       54.68       46.85      9.75 o 
   5   7   8       54.56       32.88     10.48 o 
   6   7   8       86.27       93.32     14.21 o 
   7   7   8      179.81      193.81     18.46 o 
   8   7   8       39.97       46.60     14.87 o 
   9   7   8       37.21       33.74     20.64 o 
 -10   8   8        0.02      -21.97     14.70 o 
  -9   8   8       30.29       57.06     13.84 o 
  -8   8   8        0.05        3.79     10.72 o 
  -7   8   8        2.45       -0.30     10.08 o 
  -6   8   8       58.17       36.66     10.62 o 
  -5   8   8        3.08       -4.24      8.04 o 
  -4   8   8       64.13       48.68      9.23 o 
  -3   8   8       72.22       63.60      9.27 o 
  -2   8   8        5.81       12.33      6.44 o 
  -1   8   8      313.17      309.69     17.73 o 
   0   8   8      360.59      339.92     14.48 o 
   1   8   8       48.55       54.72      7.62 o 
   2   8   8      107.34       76.42      9.95 o 
   3   8   8      342.24      303.14     16.83 o 
   4   8   8      143.89      122.44     11.98 o 
   5   8   8      190.55      196.42     14.52 o 
   6   8   8       99.88       86.39     12.82 o 
   7   8   8      267.06      285.33     22.28 o 
   8   8   8        0.45       -4.20     15.96 o 
  -9   9   8       20.39       15.48     13.83 o 
  -8   9   8       10.20        6.53     11.77 o 
  -7   9   8       46.81       36.65     12.35 o 
  -6   9   8       46.66       39.83     10.88 o 
  -5   9   8       26.53       26.22     10.95 o 
  -4   9   8       23.41       23.10      9.33 o 
  -3   9   8       49.75       49.20      9.91 o 
  -2   9   8       16.59        1.97      8.31 o 
  -1   9   8       21.69       19.97      7.51 o 
   0   9   8      127.36      121.63      9.93 o 
   1   9   8        0.34        8.42      7.10 o 
   2   9   8        9.98        7.64      8.43 o 
   3   9   8       29.60       26.28      9.71 o 
   4   9   8      430.80      442.52     24.72 o 
   5   9   8       76.94       75.95     21.06 o 
   6   9   8        1.79      -11.59     12.10 o 
   7   9   8       12.91       23.82     21.32 o 
  -8  10   8        0.85      -16.67     13.73 o 
  -7  10   8      107.40      106.04     14.64 o 
  -6  10   8        0.94      -13.76     10.61 o 
  -5  10   8      386.66      505.24     24.44 o 
  -4  10   8       88.95      103.88     12.35 o 
  -3  10   8        0.50        4.53      9.35 o 
  -2  10   8       92.53       87.34     11.37 o 
  -1  10   8       74.41       55.54      9.10 o 
   0  10   8       45.88       41.17      8.89 o 
   1  10   8       15.72       10.98      9.35 o 
   2  10   8      543.77      639.06     26.79 o 
   3  10   8       32.63       16.81     10.18 o 
   4  10   8      259.15      279.75     18.35 o 
   5  10   8      112.20      113.07     17.52 o 
   6  10   8        2.98      -17.04     14.93 o 
  -7  11   8       64.07       90.22     16.23 o 
  -6  11   8      102.30       86.25     14.79 o 
  -5  11   8       59.13       78.64     13.82 o 
  -4  11   8        1.75        0.19     11.27 o 
  -3  11   8       13.10       -4.86     10.35 o 
  -2  11   8        0.00       -0.14     10.11 o 
  -1  11   8       27.89       23.18     10.49 o 
   0  11   8       10.91       17.51      9.63 o 
   1  11   8        6.73       14.66     10.69 o 
   2  11   8        0.38      -10.93     12.59 o 
   3  11   8      193.80      220.53     20.73 o 
   4  11   8        1.04       -0.40     15.96 o 
   5  11   8      149.74      162.50     21.35 o 
  -5  12   8        0.20      -15.74     15.60 o 
  -4  12   8        2.67      -13.89     15.14 o 
  -3  12   8        0.88        7.31     14.06 o 
  -2  12   8        6.41       16.28     14.19 o 
  -1  12   8       86.93       59.87     15.45 o 
   0  12   8      113.64       89.56     36.16 o 
   1  12   8        3.50       -8.24     13.97 o 
   2  12   8      341.05      403.86     27.14 o 
   3  12   8       47.80       40.59     16.02 o 
   4  12   8        0.58      -12.90     16.50 o 
  -3  13   8       48.08       59.29     17.79 o 
  -2  13   8        1.74       14.47     15.78 o 
  -1  13   8       24.29        4.60     17.22 o 
   0  13   8       60.57       53.86     34.87 o 
   1  13   8       76.79      106.83     23.16 o 
 -11   0   9      404.28      517.06     35.00 o 
  -9   0   9      177.09      159.87     18.42 o 
  -7   0   9       60.61       43.07     10.80 o 
  -5   0   9       74.83       69.51      8.08 o 
  -3   0   9     1219.60     1366.83     44.35 o 
  -1   0   9       45.13       32.18      7.66 o 
   1   0   9      292.64      277.82     13.34 o 
   3   0   9      625.20      550.49     28.40 o 
   5   0   9      776.77      741.83     37.09 o 
   7   0   9       85.62       73.96     39.06 o 
   9   0   9        2.53      -15.01     14.84 o 
 -12   1   9       31.56       27.21     14.40 o 
 -11   1   9       20.83       15.74     10.95 o 
 -10   1   9      135.29      130.69     15.97 o 
  -9   1   9     1008.12     1068.83     35.30 o 
  -8   1   9     1202.01     1275.88     39.60 o 
  -7   1   9       54.57       41.21      7.99 o 
  -6   1   9        0.45       -1.57      4.90 o 
  -5   1   9      464.94      536.15     17.04 o 
  -4   1   9       18.63       16.57      4.06 o 
  -3   1   9      444.08      414.40     12.05 o 
  -2   1   9      359.47      348.80     10.88 o 
  -1   1   9      713.18      647.24     16.53 o 
   0   1   9      236.94      214.49     11.69 o 
   1   1   9      119.13       96.86      5.65 o 
   2   1   9      199.65      158.96      8.03 o 
   3   1   9      413.19      375.86     15.41 o 
   4   1   9      163.41      140.75     16.87 o 
   5   1   9      130.89      121.30     10.35 o 
   6   1   9       80.23       62.41      9.64 o 
   7   1   9      171.03      139.37     14.77 o 
   8   1   9        6.56        1.35      9.80 o 
   9   1   9        6.85       15.34     11.93 o 
  10   1   9      180.08      247.09     20.05 o 
 -12   2   9       15.85       11.05     12.61 o 
 -11   2   9       85.74       77.45     12.63 o 
 -10   2   9      167.90      149.26     16.11 o 
  -9   2   9       16.59        2.26      7.91 o 
  -8   2   9      772.85      806.43     29.03 o 
  -7   2   9       38.94       21.87      7.49 o 
  -6   2   9      297.97      339.04     14.68 o 
  -5   2   9      136.89      136.84      8.49 o 
  -4   2   9       41.84       28.16      4.35 o 
  -3   2   9        5.67        0.81      3.55 o 
  -2   2   9       82.81       73.26      5.96 o 
  -1   2   9     1080.41     1162.01     27.05 o 
   0   2   9     1186.89     1209.40     28.07 o 
   1   2   9      673.23      605.19     15.93 o 
   2   2   9        4.10       -0.61      4.41 o 
   3   2   9      264.69      259.98     11.13 o 
   4   2   9       89.91       92.56      9.33 o 
   5   2   9      206.17      187.03     18.17 o 
   6   2   9        1.18       -2.38      7.37 o 
   7   2   9      114.01      120.20     12.34 o 
   8   2   9      221.78      212.06     16.35 o 
   9   2   9        6.94       13.25     11.65 o 
  10   2   9        0.24      -14.86     13.85 o 
 -12   3   9       64.19       92.50     17.30 o 
 -11   3   9      143.59      144.67     15.20 o 
 -10   3   9        0.45       -1.29      9.88 o 
  -9   3   9       51.31       45.87      9.16 o 
  -8   3   9       84.73       63.27      9.14 o 
  -7   3   9      138.93      127.52      9.48 o 
  -6   3   9     1850.13     2053.73     51.34 o 
  -5   3   9        1.82        5.39      5.51 o 
  -4   3   9       54.68       37.31      4.53 o 
  -3   3   9      599.71      612.85     16.21 o 
  -2   3   9       19.80        8.23      3.78 o 
  -1   3   9      513.29      436.89     12.73 o 
   0   3   9     1025.98     1048.51     24.97 o 
   1   3   9       51.81       22.30      4.31 o 
   2   3   9       51.15       41.23      5.74 o 
   3   3   9       60.83       48.20      6.26 o 
   4   3   9      130.02      121.35      8.38 o 
   5   3   9      227.31      184.56     12.36 o 
   6   3   9      133.19      121.97     13.03 o 
   7   3   9        6.06       -6.08      8.77 o 
   8   3   9      577.93      722.41     31.33 o 
   9   3   9        2.41      -11.74     11.73 o 
  10   3   9        0.03       -7.93     13.49 o 
 -12   4   9        4.26      -21.65     24.36 o 
 -11   4   9        7.27       -2.05     13.95 o 
 -10   4   9       77.85      100.49     40.73 o 
  -9   4   9       97.18       91.96     19.70 o 
  -8   4   9        6.21        9.45      8.05 o 
  -7   4   9       50.04       28.83      7.16 o 
  -6   4   9     2049.86     2204.43     55.03 o 
  -5   4   9        2.24        6.66      5.68 o 
  -4   4   9      855.66      981.05     26.88 o 
  -3   4   9        5.70        2.89      4.01 o 
  -2   4   9     1020.33     1020.06     24.65 o 
  -1   4   9      195.01      141.99      7.01 o 
   0   4   9      515.11      515.91     14.48 o 
   1   4   9      275.92      295.00     10.44 o 
   2   4   9      806.84      799.79     26.10 o 
   3   4   9      228.61      175.86     13.53 o 
   4   4   9        6.31       11.28      7.04 o 
   5   4   9        0.09       -6.07      7.21 o 
   6   4   9      168.28      161.87     24.08 o 
   7   4   9       11.59       18.53     11.64 o 
   8   4   9       35.91       32.21     11.01 o 
   9   4   9       24.66       29.52     12.74 o 
 -11   5   9        8.97       26.43     15.01 o 
 -10   5   9        4.35        6.72     12.75 o 
  -9   5   9        1.27       -6.30     11.05 o 
  -8   5   9        0.30       -6.02     10.48 o 
  -7   5   9      262.09      257.40     20.88 o 
  -6   5   9      121.23       97.87     13.14 o 
  -5   5   9      215.80      230.31     14.95 o 
  -4   5   9     1862.20     2077.99     58.46 o 
  -3   5   9      503.89      502.72     16.61 o 
  -2   5   9      336.13      339.46     13.20 o 
  -1   5   9      484.83      465.24     15.82 o 
   0   5   9      140.04      132.89      8.98 o 
   1   5   9      568.19      559.16     15.77 o 
   2   5   9       10.97        8.66      5.29 o 
   3   5   9      216.14      167.10     10.09 o 
   4   5   9        5.75        5.73      6.22 o 
   5   5   9        0.20        0.40      7.62 o 
   6   5   9      127.03      119.96     12.10 o 
   7   5   9        3.51        2.62     11.42 o 
   8   5   9        2.67       -0.81     11.05 o 
   9   5   9        2.21      -24.64     12.32 o 
 -11   6   9        0.84       -0.37     15.15 o 
 -10   6   9       37.49       22.59     16.74 o 
  -9   6   9        8.41       -2.20     10.84 o 
  -8   6   9      203.40      214.79     17.74 o 
  -7   6   9       10.20        9.88     12.07 o 
  -6   6   9        1.10        1.37      7.79 o 
  -5   6   9      114.17      101.07     10.05 o 
  -4   6   9     4735.91     5347.68    139.77 o 
  -3   6   9      879.44      920.36     29.77 o 
  -2   6   9     1325.40     1399.68     36.83 o 
  -1   6   9      107.83       91.53     10.28 o 
   0   6   9      385.01      355.79     14.16 o 
   1   6   9       16.25        9.81      6.99 o 
   2   6   9      334.38      370.57     23.94 o 
   3   6   9      141.88      130.98     10.98 o 
   4   6   9      544.54      591.50     20.73 o 
   5   6   9       90.79       69.93      9.78 o 
   6   6   9        0.46       -2.20      9.24 o 
   7   6   9        0.76       -1.60     10.16 o 
   8   6   9      128.81      152.80     15.64 o 
   9   6   9        1.63      -26.86     16.73 o 
 -10   7   9        9.53       -2.62     13.93 o 
  -9   7   9      120.02      134.31     15.09 o 
  -8   7   9       12.09        2.35     10.73 o 
  -7   7   9       53.81       74.28     13.99 o 
  -6   7   9      149.57      141.51     12.80 o 
  -5   7   9      851.07      972.69     32.77 o 
  -4   7   9      246.89      251.69     18.45 o 
  -3   7   9      127.41      117.62     10.40 o 
  -2   7   9     1082.58     1168.45     32.26 o 
  -1   7   9      566.82      600.23     19.63 o 
   0   7   9        0.00        3.85      5.60 o 
   1   7   9      951.64      958.69     33.08 o 
   2   7   9       40.31       13.10      7.65 o 
   3   7   9      199.68      205.77     13.50 o 
   4   7   9       24.07       24.56     10.58 o 
   5   7   9       20.90       14.13     13.14 o 
   6   7   9        4.43        8.99     11.78 o 
   7   7   9       48.19       52.90     14.79 o 
   8   7   9       22.23       10.78     14.47 o 
 -10   8   9       34.61       31.89     16.42 o 
  -9   8   9       84.02      102.21     17.94 o 
  -8   8   9        0.02        2.89     11.15 o 
  -7   8   9       59.14       49.97     11.86 o 
  -6   8   9      105.96      103.45     12.25 o 
  -5   8   9      334.90      383.12     19.25 o 
  -4   8   9        5.86        5.56      8.20 o 
  -3   8   9        7.12       13.95      8.08 o 
  -2   8   9      869.93     1040.76     33.97 o 
  -1   8   9      142.46      133.50      9.84 o 
   0   8   9       44.66       40.15      7.34 o 
   1   8   9      104.41       83.89     15.55 o 
   2   8   9       15.91        0.92      8.29 o 
   3   8   9       70.40       49.08      9.79 o 
   4   8   9        8.07       -7.76      9.16 o 
   5   8   9        1.54       -8.17      9.62 o 
   6   8   9       88.41      107.08     15.91 o 
   7   8   9        4.62        7.53     14.52 o 
   8   8   9       41.33       41.42     14.72 o 
  -9   9   9        0.04      -23.86     13.22 o 
  -8   9   9        4.27       17.39     13.14 o 
  -7   9   9       87.60       33.81     12.06 o 
  -6   9   9       34.18       20.29     10.66 o 
  -5   9   9       18.53       13.28     10.14 o 
  -4   9   9        0.16      -11.09      8.80 o 
  -3   9   9        5.29       -3.08      8.35 o 
  -2   9   9       51.22       30.30      9.60 o 
  -1   9   9        7.86        6.90      7.72 o 
   0   9   9      271.10      282.72     17.36 o 
   1   9   9       51.95       39.67      9.39 o 
   2   9   9       28.65       16.20      9.62 o 
   3   9   9       72.99       57.11     10.92 o 
   4   9   9       10.37       -9.94      9.85 o 
   5   9   9       13.05       -2.32     11.84 o 
   6   9   9        0.09      -13.35     14.76 o 
   7   9   9        3.15        1.95     16.36 o 
  -8  10   9      148.27      224.78     19.33 o 
  -7  10   9      145.61      219.72     18.53 o 
  -6  10   9      165.70      187.93     16.83 o 
  -5  10   9       94.12      108.13     14.03 o 
  -4  10   9       23.73       34.72     11.02 o 
  -3  10   9        0.00        0.88      9.41 o 
  -2  10   9       10.30       14.59      9.55 o 
  -1  10   9       49.84       22.83     10.35 o 
   0  10   9      427.13      494.34     28.70 o 
   1  10   9        2.95       -0.52     14.48 o 
   2  10   9      112.01       97.78     12.48 o 
   3  10   9      243.85      269.08     18.08 o 
   4  10   9        8.79      -11.07     10.85 o 
   5  10   9      143.43      152.93     15.83 o 
   6  10   9       34.01       32.07     17.58 o 
  -7  11   9        6.74       -0.17     15.33 o 
  -6  11   9       17.26       10.67     13.40 o 
  -5  11   9       15.23       15.92     12.68 o 
  -4  11   9       28.35       32.54     12.20 o 
  -3  11   9        4.97       -2.23     11.07 o 
  -2  11   9        4.49       10.80     10.88 o 
  -1  11   9        0.10       16.25     11.10 o 
   0  11   9       24.97       15.49     12.91 o 
   1  11   9        1.39        1.25     10.37 o 
   2  11   9       87.69       92.30     26.14 o 
   3  11   9       45.96       16.10     14.17 o 
   4  11   9        0.29       -5.90     15.08 o 
  -5  12   9       65.98       56.13     17.72 o 
  -4  12   9       17.45       38.62     16.14 o 
  -3  12   9       68.47       81.79     17.40 o 
  -2  12   9       28.33       51.20     18.76 o 
  -1  12   9        0.01       -5.66     16.75 o 
   0  12   9        0.88      -14.43     17.33 o 
   1  12   9       18.63       -1.01     14.39 o 
   2  12   9       48.31       35.34     20.66 o 
   3  12   9        6.82       -2.91     16.13 o 
 -12   0  10       63.46       32.37     18.80 o 
 -10   0  10      977.89     1271.47    115.25 o 
  -8   0  10       99.31       97.06     14.53 o 
  -6   0  10      154.29      124.45     15.82 o 
  -4   0  10      166.91      177.33     11.18 o 
  -2   0  10     1690.15     1886.10     59.52 o 
   0   0  10      331.50      320.38     28.12 o 
   2   0  10       33.54       17.04      8.64 o 
   4   0  10      433.84      442.24     26.82 o 
   6   0  10       10.11        7.07     20.50 o 
   8   0  10       48.11       42.36     18.24 o 
  10   0  10      132.56      132.98     25.31 o 
 -12   1  10        6.78       -4.08     12.75 o 
 -11   1  10       10.26       20.39     11.52 o 
 -10   1  10        3.21        6.86      9.94 o 
  -9   1  10        9.62       -1.94      8.77 o 
  -8   1  10      388.61      448.79     46.55 o 
  -7   1  10      108.31       89.78      9.66 o 
  -6   1  10       84.55       71.89      8.73 o 
  -5   1  10       34.97       17.60      5.67 o 
  -4   1  10       99.01       84.28      5.92 o 
  -3   1  10       23.50       14.77      4.43 o 
  -2   1  10      186.05      161.38      7.46 o 
  -1   1  10      659.07      702.51     20.84 o 
   0   1  10      695.89      682.49     17.78 o 
   1   1  10      210.67      207.39     11.57 o 
   2   1  10       15.02       12.10      4.85 o 
   3   1  10      120.79      102.35     11.61 o 
   4   1  10       93.89       78.07     10.53 o 
   5   1  10        4.02       -2.07      6.81 o 
   6   1  10       17.07       17.57      8.85 o 
   7   1  10      149.83      137.34     13.83 o 
   8   1  10      147.71      149.41     15.07 o 
   9   1  10       10.03       26.69     13.16 o 
 -12   2  10       40.03       37.50     14.11 o 
 -11   2  10        0.01        2.44     10.82 o 
 -10   2  10       17.44        9.00      9.72 o 
  -9   2  10      100.49       96.41     11.29 o 
  -8   2  10      314.74      322.71     17.05 o 
  -7   2  10      333.70      367.10     22.04 o 
  -6   2  10       46.43       54.85      8.58 o 
  -5   2  10        4.28        0.38      5.56 o 
  -4   2  10      657.64      664.80     17.63 o 
  -3   2  10       34.16       40.06      7.87 o 
  -2   2  10      168.08      155.65      8.81 o 
  -1   2  10      201.48      172.20      9.29 o 
   0   2  10      467.28      451.50     13.31 o 
   1   2  10        3.16       -1.28      3.97 o 
   2   2  10      111.37       98.15      8.75 o 
   3   2  10       77.11       74.12     13.00 o 
   4   2  10       21.73       24.37      7.97 o 
   5   2  10       21.81       22.20      8.04 o 
   6   2  10       46.29       38.22      9.23 o 
   7   2  10        5.03      -17.18      8.84 o 
   8   2  10       87.38       69.41     13.07 o 
   9   2  10       44.76       36.97     13.09 o 
 -12   3  10      150.00      200.26     31.07 o 
 -11   3  10        0.05      -19.60     13.26 o 
 -10   3  10       17.52       17.68     10.29 o 
  -9   3  10        8.89        2.29      9.20 o 
  -8   3  10       48.44       37.29      9.15 o 
  -7   3  10      408.46      470.61     34.48 o 
  -6   3  10       61.58       54.71      7.21 o 
  -5   3  10       32.53       25.55      7.85 o 
  -4   3  10      460.57      472.02     19.66 o 
  -3   3  10       70.52       67.83      5.59 o 
  -2   3  10       35.48       17.96      4.63 o 
  -1   3  10      510.09      534.79     15.14 o 
   0   3  10       57.01       52.40      5.25 o 
   1   3  10      135.64      133.49      7.28 o 
   2   3  10       63.40       40.36      6.12 o 
   3   3  10       33.97       24.97      6.18 o 
   4   3  10        0.42       -5.46      6.97 o 
   5   3  10      377.10      383.61     18.38 o 
   6   3  10       44.04       27.76      9.37 o 
   7   3  10       50.19       33.62     10.66 o 
   8   3  10       37.17       45.32     11.61 o 
   9   3  10       87.03       90.73     14.75 o 
 -11   4  10       25.25       26.39     14.62 o 
 -10   4  10       26.12        6.03     12.53 o 
  -9   4  10       23.75       40.90     12.05 o 
  -8   4  10      165.67      155.52     15.33 o 
  -7   4  10        8.11        3.39      8.06 o 
  -6   4  10      950.24     1060.99     29.91 o 
  -5   4  10      241.85      242.35     11.55 o 
  -4   4  10       59.37       35.65      6.70 o 
  -3   4  10      401.04      406.76     12.95 o 
  -2   4  10      111.58      111.01      7.60 o 
  -1   4  10      270.91      279.23     10.37 o 
   0   4  10      164.13      146.96     12.96 o 
   1   4  10      138.76      136.43      9.48 o 
   2   4  10      123.93       85.97      9.93 o 
   3   4  10      164.09      169.08     10.21 o 
   4   4  10      283.03      237.38     21.71 o 
   5   4  10       71.38       72.77     10.26 o 
   6   4  10      135.55      127.86     19.24 o 
   7   4  10       92.43       99.33     12.80 o 
   8   4  10       66.96       83.23     13.68 o 
   9   4  10      148.12      176.08     29.40 o 
 -11   5  10       21.25       21.17     14.57 o 
 -10   5  10        4.57        0.73     13.12 o 
  -9   5  10        8.10        3.73     11.46 o 
  -8   5  10      107.68      111.84     13.69 o 
  -7   5  10       64.26       38.90     11.46 o 
  -6   5  10      189.94      185.34     13.06 o 
  -5   5  10       49.62       34.61      8.05 o 
  -4   5  10        2.08        2.51      6.45 o 
  -3   5  10       94.68       67.25      8.47 o 
  -2   5  10      670.49      634.25     25.65 o 
  -1   5  10      511.31      516.25     17.29 o 
   0   5  10        0.27        3.26      5.42 o 
   1   5  10      107.58       78.00      7.40 o 
   2   5  10       19.17       20.27      6.10 o 
   3   5  10      533.00      550.13     20.60 o 
   4   5  10      364.68      406.05     31.50 o 
   5   5  10       95.25       58.63      9.93 o 
   6   5  10      253.76      278.97     16.77 o 
   7   5  10        6.06        5.37     10.60 o 
   8   5  10       34.90       27.02     12.98 o 
   9   5  10        0.42       -6.39     13.02 o 
 -10   6  10      122.00      141.00     33.58 o 
  -9   6  10        0.04       -3.72     12.17 o 
  -8   6  10       10.99       -4.96      9.76 o 
  -7   6  10       30.59       29.56      9.89 o 
  -6   6  10      273.23      303.13     17.01 o 
  -5   6  10      103.60       98.10     12.44 o 
  -4   6  10       59.23       59.34      9.55 o 
  -3   6  10      173.88      157.16     12.58 o 
  -2   6  10       13.31       15.20      6.07 o 
  -1   6  10      762.21      804.93     28.26 o 
   0   6  10        2.31        4.18      5.99 o 
   1   6  10       17.37        5.44      6.88 o 
   2   6  10        0.07        8.79      7.17 o 
   3   6  10      170.53      178.58     25.77 o 
   4   6  10      569.03      569.81     44.17 o 
   5   6  10      549.66      647.06     34.19 o 
   6   6  10        3.48       15.86     12.24 o 
   7   6  10      606.30      771.94     37.37 o 
   8   6  10       12.44       43.22     16.14 o 
 -10   7  10        3.46        0.54     21.71 o 
  -9   7  10       39.32       38.26     16.02 o 
  -8   7  10        0.91       -5.82     12.35 o 
  -7   7  10       13.31       14.67      9.92 o 
  -6   7  10        4.09       -6.25      8.71 o 
  -5   7  10        1.26       -3.06      8.11 o 
  -4   7  10      214.77      242.41     16.26 o 
  -3   7  10        9.87       16.28      8.36 o 
  -2   7  10        2.08        0.51      7.69 o 
  -1   7  10       39.12       17.53      6.57 o 
   0   7  10        1.60       -5.72      6.24 o 
   1   7  10       83.42       41.11      8.77 o 
   2   7  10      217.00      204.35     18.59 o 
   3   7  10      192.37      188.43     13.95 o 
   4   7  10      332.46      335.50     18.32 o 
   5   7  10       19.95       27.40     11.86 o 
   6   7  10      191.04      233.52     28.33 o 
   7   7  10       82.38       92.11     17.55 o 
   8   7  10       76.01       64.65     17.50 o 
  -9   8  10      112.36      133.20     16.61 o 
  -8   8  10      105.55      127.15     15.38 o 
  -7   8  10       21.93       12.19     16.59 o 
  -6   8  10       36.22       29.05     12.53 o 
  -5   8  10      350.86      339.71     18.73 o 
  -4   8  10      450.28      472.08     21.68 o 
  -3   8  10       25.66       22.49      8.77 o 
  -2   8  10        2.49       10.11      8.26 o 
  -1   8  10       11.86        8.72      7.65 o 
   0   8  10       12.40       10.15      8.26 o 
   1   8  10      202.47      225.67     14.47 o 
   2   8  10      236.75      197.51     14.28 o 
   3   8  10        7.17        4.02      9.03 o 
   4   8  10       38.64       16.36     10.08 o 
   5   8  10      111.34      113.98     15.91 o 
   6   8  10       20.10       -1.14     13.93 o 
   7   8  10       22.48       23.90     13.94 o 
  -8   9  10        3.10       -7.98     12.85 o 
  -7   9  10        1.06        1.35     12.12 o 
  -6   9  10       33.82       45.71     12.34 o 
  -5   9  10        6.33       17.09     10.54 o 
  -4   9  10        6.79       11.07      9.80 o 
  -3   9  10       19.60       22.05      9.59 o 
  -2   9  10      248.33      320.28     17.74 o 
  -1   9  10      131.21      130.94     12.31 o 
   0   9  10        4.73       -0.84      9.60 o 
   1   9  10        6.04       -5.90      8.90 o 
   2   9  10      102.46       76.69     16.03 o 
   3   9  10       49.15       29.04     10.34 o 
   4   9  10       28.39       28.92     14.68 o 
   5   9  10        8.44       -9.72     13.29 o 
   6   9  10        5.54       -4.55     15.97 o 
  -7  10  10        4.92       10.94     15.24 o 
  -6  10  10       79.83       90.63     14.21 o 
  -5  10  10       73.29       68.17     13.40 o 
  -4  10  10       17.67       20.44     11.29 o 
  -3  10  10       51.91       50.61     11.62 o 
  -2  10  10       41.58       23.76     10.46 o 
  -1  10  10      177.58      170.01     21.29 o 
   0  10  10      179.46      207.06     15.80 o 
   1  10  10      259.69      252.47     21.81 o 
   2  10  10       74.58       58.31     12.10 o 
   3  10  10      427.47      471.51     24.05 o 
   4  10  10       15.93        1.83     22.54 o 
   5  10  10        1.67        9.87     15.90 o 
  -6  11  10       29.99       60.52     14.82 o 
  -5  11  10       10.45       -1.33     13.17 o 
  -4  11  10        7.11       -0.40     12.09 o 
  -3  11  10       99.21       99.21     14.13 o 
  -2  11  10        3.86        5.52     11.46 o 
  -1  11  10       22.85       20.03     13.76 o 
   0  11  10      280.87      316.41     23.07 o 
   1  11  10       75.30      124.76     28.33 o 
   2  11  10        5.41      -10.26     11.89 o 
   3  11  10      132.88      130.96     16.42 o 
   4  11  10       45.45       56.23     26.19 o 
  -4  12  10       51.63       67.77     25.34 o 
  -3  12  10       12.47       37.45     22.98 o 
  -2  12  10      236.13      316.74     24.76 o 
  -1  12  10        4.35        1.98     18.02 o 
   0  12  10       40.68       59.89     21.46 o 
   1  12  10       30.46       20.02     20.19 o 
   2  12  10       35.55       54.47     18.03 o 
 -11   0  11       22.65      -12.05     19.69 o 
  -9   0  11       20.21       24.67     14.19 o 
  -7   0  11       62.31       59.79     12.78 o 
  -5   0  11       14.64       -3.57      8.76 o 
  -3   0  11      326.97      324.90     16.19 o 
  -1   0  11      135.07      102.97      9.44 o 
   1   0  11     5219.38     5770.71    171.89 o 
   3   0  11      965.59      969.94     44.47 o 
   5   0  11      129.16      103.92     15.52 o 
   7   0  11      408.12      461.64     31.83 o 
   9   0  11      136.51      134.74     22.60 o 
 -12   1  11       16.73       -1.95     13.38 o 
 -11   1  11        3.07       -8.69     11.76 o 
 -10   1  11      140.46      135.34     14.06 o 
  -9   1  11      102.56      107.07     14.60 o 
  -8   1  11       48.92       35.70      8.97 o 
  -7   1  11        0.03        0.60      7.52 o 
  -6   1  11        0.25        4.85      7.47 o 
  -5   1  11       27.24       26.63      6.41 o 
  -4   1  11      124.51      102.47      8.03 o 
  -3   1  11       32.60       16.69      4.86 o 
  -2   1  11     1239.50     1371.06     32.14 o 
  -1   1  11      144.02      137.99      8.22 o 
   0   1  11     1719.68     1820.90     38.20 o 
   1   1  11      384.07      389.73     14.37 o 
   2   1  11        1.88        1.30      7.41 o 
   3   1  11      675.17      656.65     23.92 o 
   4   1  11      117.09      100.19     10.24 o 
   5   1  11        0.94       -3.30      7.52 o 
   6   1  11      509.71      585.71     31.78 o 
   7   1  11       46.37       37.23     10.94 o 
   8   1  11       54.59       80.17     13.14 o 
   9   1  11       43.04       73.46     14.92 o 
 -11   2  11       48.72       41.91     12.93 o 
 -10   2  11        4.13        2.32     10.56 o 
  -9   2  11       66.62       44.04     20.04 o 
  -8   2  11       46.45       17.50      9.10 o 
  -7   2  11        0.01        1.09      7.16 o 
  -6   2  11      344.05      321.73     15.94 o 
  -5   2  11      472.31      475.69     23.39 o 
  -4   2  11      321.79      299.40     12.95 o 
  -3   2  11       21.27        8.98      4.60 o 
  -2   2  11      705.68      684.95     18.39 o 
  -1   2  11     1985.86     2053.84     46.09 o 
   0   2  11      231.57      204.29      9.06 o 
   1   2  11      809.18      778.69     22.72 o 
   2   2  11       13.13       16.89      6.89 o 
   3   2  11     1626.08     1738.08     50.67 o 
   4   2  11      298.21      237.57     14.34 o 
   5   2  11      665.56      730.59     27.66 o 
   6   2  11       92.79      107.51     12.08 o 
   7   2  11      101.36      105.62     13.76 o 
   8   2  11      263.13      273.10     18.80 o 
   9   2  11       12.27        8.23     13.69 o 
 -11   3  11        1.06       -8.22     14.11 o 
 -10   3  11       52.47       51.87     14.09 o 
  -9   3  11      108.80      124.37     12.38 o 
  -8   3  11        9.62       -0.22      8.71 o 
  -7   3  11      362.61      349.21     22.60 o 
  -6   3  11       97.09       76.24      8.07 o 
  -5   3  11       59.82       39.54      6.73 o 
  -4   3  11      180.07      165.16     10.41 o 
  -3   3  11       64.01       45.95      5.44 o 
  -2   3  11      177.72      138.97      7.55 o 
  -1   3  11      932.59      875.75     22.36 o 
   0   3  11      252.32      210.50      9.30 o 
   1   3  11       32.98       25.34      5.98 o 
   2   3  11      272.82      258.85     11.74 o 
   3   3  11       15.68       -5.60      6.90 o 
   4   3  11       10.25        9.37      7.91 o 
   5   3  11       52.13       44.78      9.40 o 
   6   3  11      109.61       98.14     12.33 o 
   7   3  11        6.77       -5.58     10.12 o 
   8   3  11       16.10        5.42     13.89 o 
   9   3  11        8.08       14.68     13.64 o 
 -11   4  11       32.80       12.86     14.10 o 
 -10   4  11       33.79       28.00     16.80 o 
  -9   4  11        1.50        3.77     12.61 o 
  -8   4  11      233.70      231.02     21.11 o 
  -7   4  11        0.20       -5.05      8.57 o 
  -6   4  11       81.76       62.61      9.25 o 
  -5   4  11       40.87       19.56      6.38 o 
  -4   4  11     1373.87     1485.11     38.58 o 
  -3   4  11     1079.37     1114.37     27.38 o 
  -2   4  11      144.89      132.24      7.82 o 
  -1   4  11      183.24      177.77      8.79 o 
   0   4  11       82.37       66.74      6.11 o 
   1   4  11      232.24      202.48     10.81 o 
   2   4  11        0.18       -7.79      5.72 o 
   3   4  11      446.12      494.42     20.89 o 
   4   4  11       10.30        8.68      7.74 o 
   5   4  11      628.46      735.57     28.98 o 
   6   4  11        0.06       -2.36      9.70 o 
   7   4  11        1.46        2.81     11.93 o 
   8   4  11       21.05       19.09     18.16 o 
 -11   5  11      102.71      115.17     18.70 o 
 -10   5  11        1.61       12.35     14.16 o 
  -9   5  11      316.10      378.93     24.69 o 
  -8   5  11       45.30       41.10     11.78 o 
  -7   5  11      191.17      184.72     14.31 o 
  -6   5  11       78.17       66.41     10.05 o 
  -5   5  11      210.34      187.95     13.07 o 
  -4   5  11      359.05      342.84     18.03 o 
  -3   5  11      174.82      161.81     16.78 o 
  -2   5  11      181.53      166.71      9.89 o 
  -1   5  11      179.55      187.60     18.15 o 
   0   5  11       32.32       32.20      6.41 o 
   1   5  11        0.20        1.33      7.46 o 
   2   5  11      109.70      110.92     10.28 o 
   3   5  11        0.12       -0.87      6.41 o 
   4   5  11        3.33       -0.67      8.17 o 
   5   5  11       34.87       27.45      9.95 o 
   6   5  11       31.67       16.06     10.86 o 
   7   5  11       47.15       31.57     12.09 o 
   8   5  11       35.34       36.67     13.72 o 
 -10   6  11       69.45       55.22     16.20 o 
  -9   6  11        7.13       -6.19     12.07 o 
  -8   6  11      115.61      144.21     22.01 o 
  -7   6  11       26.36        2.68      9.32 o 
  -6   6  11      568.08      655.07     26.45 o 
  -5   6  11      237.39      250.79     23.39 o 
  -4   6  11       46.34       36.60      8.23 o 
  -3   6  11        3.64       -6.94      8.11 o 
  -2   6  11       24.19        9.67      6.52 o 
  -1   6  11        3.85        1.59      5.94 o 
   0   6  11      148.55      123.45     12.66 o 
   1   6  11        0.48        1.56      7.37 o 
   2   6  11       10.59       -2.20      7.47 o 
   3   6  11        2.55        0.53      7.89 o 
   4   6  11      504.56      523.82     27.00 o 
   5   6  11        7.13       -0.70     10.46 o 
   6   6  11       22.57       29.32     12.71 o 
   7   6  11       27.89       20.82     15.87 o 
   8   6  11        2.46        0.43     15.58 o 
 -10   7  11       78.19      101.34     20.40 o 
  -9   7  11       28.30        9.60     17.56 o 
  -8   7  11        0.36       -6.93     11.71 o 
  -7   7  11        6.31       -6.47     12.44 o 
  -6   7  11       10.43       13.06      9.42 o 
  -5   7  11      160.49      149.49     13.16 o 
  -4   7  11      588.04      693.33     26.89 o 
  -3   7  11      148.76      141.86     12.08 o 
  -2   7  11       17.62       -7.20      7.85 o 
  -1   7  11      135.15      114.32     12.33 o 
   0   7  11        2.72       -3.10      7.37 o 
   1   7  11      116.28       95.03     10.78 o 
   2   7  11      275.56      211.80     24.60 o 
   3   7  11        6.51        5.66      9.22 o 
   4   7  11       35.02       48.08     15.94 o 
   5   7  11       39.94       30.66     13.61 o 
   6   7  11       32.85       15.09     13.43 o 
   7   7  11       67.21       60.89     17.70 o 
  -9   8  11       37.32       46.24     29.51 o 
  -8   8  11      264.08      376.30     22.94 o 
  -7   8  11       14.36       -1.71     11.19 o 
  -6   8  11      324.47      405.38     21.68 o 
  -5   8  11        1.83      -12.60      9.45 o 
  -4   8  11      172.73      168.15     14.07 o 
  -3   8  11      347.71      404.02     26.65 o 
  -2   8  11      436.39      442.31     20.76 o 
  -1   8  11        7.60       -1.19      8.40 o 
   0   8  11      129.80      126.18     12.26 o 
   1   8  11        0.01       -3.15      9.09 o 
   2   8  11       49.62       36.39     12.16 o 
   3   8  11       28.98       41.58     10.41 o 
   4   8  11       53.03       79.00     18.47 o 
   5   8  11        4.45        2.46     13.68 o 
   6   8  11       37.31       24.67     14.89 o 
  -8   9  11       43.26       38.01     14.71 o 
  -7   9  11       34.29       51.68     13.74 o 
  -6   9  11      197.32      224.43     17.27 o 
  -5   9  11       37.61       47.26     11.86 o 
  -4   9  11       23.99       24.53     10.11 o 
  -3   9  11       38.93       40.00     10.68 o 
  -2   9  11      134.90      161.11     18.92 o 
  -1   9  11      153.70      168.69     25.99 o 
   0   9  11      447.30      485.01     20.15 o 
   1   9  11        1.07        7.28      9.94 o 
   2   9  11      318.93      339.90     19.39 o 
   3   9  11       62.98       29.83     11.76 o 
   4   9  11       55.38       46.48     15.00 o 
   5   9  11        7.35        0.66     17.12 o 
  -7  10  11        0.00       -1.63     16.17 o 
  -6  10  11       14.79       -0.74     13.05 o 
  -5  10  11       14.41       22.40     13.66 o 
  -4  10  11       92.59      113.17     14.26 o 
  -3  10  11        9.17        4.84     10.91 o 
  -2  10  11        8.62       -4.32     10.35 o 
  -1  10  11      255.99      315.58     22.33 o 
   0  10  11        1.03        3.14     12.85 o 
   1  10  11        1.61        7.59     11.62 o 
   2  10  11        3.49       23.27     11.93 o 
   3  10  11       34.86       24.31     13.07 o 
   4  10  11        8.83       18.07     13.55 o 
  -5  11  11       13.08       14.02     14.17 o 
  -4  11  11        4.40       10.08     12.93 o 
  -3  11  11       25.85        6.61     12.31 o 
  -2  11  11       81.62      111.84     22.18 o 
  -1  11  11       29.00       21.82     21.12 o 
   0  11  11      229.27      246.80     22.40 o 
   1  11  11        0.46      -11.13     17.46 o 
   2  11  11       54.43       75.54     14.79 o 
   3  11  11       96.77       90.75     15.96 o 
  -2  12  11        3.33      -15.65     19.30 o 
  -1  12  11        5.23      -23.89     15.70 o 
   0  12  11        6.13       20.66     20.09 o 
 -10   0  12       82.03       79.05     22.28 o 
  -8   0  12      216.99      183.89     19.81 o 
  -6   0  12       52.47       22.57     10.99 o 
  -4   0  12     1067.40      999.39     35.44 o 
  -2   0  12        4.58       15.06      7.11 o 
   0   0  12      455.62      442.95     20.12 o 
   2   0  12     1854.27     1951.82     79.48 o 
   4   0  12      184.03      184.81     18.60 o 
   6   0  12        0.56        9.04     20.18 o 
   8   0  12       45.61       48.82     19.62 o 
 -11   1  12      109.02       93.19     14.56 o 
 -10   1  12       59.35       36.63     16.50 o 
  -9   1  12        1.00       12.49     10.09 o 
  -8   1  12        2.05       16.78      8.68 o 
  -7   1  12        3.85        7.81      8.26 o 
  -6   1  12        2.15       -6.89      6.94 o 
  -5   1  12       49.63       48.11     10.02 o 
  -4   1  12       28.89       17.23      6.15 o 
  -3   1  12       20.41       18.92      5.21 o 
  -2   1  12        0.41        4.42      4.84 o 
  -1   1  12      719.29      678.50     18.57 o 
   0   1  12     1457.47     1476.03     41.51 o 
   1   1  12      325.69      314.09     13.09 o 
   2   1  12      270.09      261.56     14.88 o 
   3   1  12       23.81       26.31     14.03 o 
   4   1  12        1.27        5.70      7.91 o 
   5   1  12       18.74       14.89     10.52 o 
   6   1  12      157.24      137.06     14.15 o 
   7   1  12      172.21      176.72     15.57 o 
   8   1  12        8.60        3.98     12.60 o 
 -11   2  12        0.15       -8.88     12.05 o 
 -10   2  12       49.92       59.26     13.14 o 
  -9   2  12        1.02       -3.99      9.36 o 
  -8   2  12       33.03       51.22     17.01 o 
  -7   2  12        6.53        0.31      7.46 o 
  -6   2  12      251.74      235.55     13.82 o 
  -5   2  12        4.26        7.74      5.75 o 
  -4   2  12        0.94        2.44      5.64 o 
  -3   2  12       65.90       81.40      9.32 o 
  -2   2  12      445.71      447.25     14.39 o 
  -1   2  12       10.50        2.82      5.05 o 
   0   2  12      745.45      756.68     27.96 o 
   1   2  12       85.44       75.07      7.38 o 
   2   2  12       18.60        3.13      6.36 o 
   3   2  12       33.13       15.78      7.82 o 
   4   2  12        4.30        3.73      7.96 o 
   5   2  12      222.67      217.12     15.35 o 
   6   2  12      253.95      257.31     19.24 o 
   7   2  12       12.09        2.87     11.05 o 
   8   2  12       81.42       76.00     14.26 o 
 -11   3  12        0.26       -8.89     14.78 o 
 -10   3  12        0.02       -4.40     12.32 o 
  -9   3  12      162.40      210.55     22.92 o 
  -8   3  12       52.79       35.90     12.69 o 
  -7   3  12       52.00       44.72      9.22 o 
  -6   3  12       52.31       42.66      7.66 o 
  -5   3  12      113.73      110.99      8.95 o 
  -4   3  12      408.76      411.73     15.71 o 
  -3   3  12       26.92        9.69      5.20 o 
  -2   3  12      174.45      144.61      8.28 o 
  -1   3  12      320.20      346.99     12.49 o 
   0   3  12       26.37       16.20      6.29 o 
   1   3  12        6.10        4.72      5.75 o 
   2   3  12      266.09      279.62     14.87 o 
   3   3  12      183.25      189.91     20.55 o 
   4   3  12      231.86      243.50     15.53 o 
   5   3  12      115.31       88.61     13.19 o 
   6   3  12        0.94       -3.96     10.26 o 
   7   3  12       90.10       85.99     15.53 o 
   8   3  12       48.51       48.05     14.53 o 
 -11   4  12        2.39      -22.78     15.08 o 
 -10   4  12        1.52        4.75     12.97 o 
  -9   4  12       20.93       10.73     13.98 o 
  -8   4  12       29.68       49.00     12.54 o 
  -7   4  12       58.67       46.49     11.46 o 
  -6   4  12        0.10       -8.09      7.56 o 
  -5   4  12        0.03       -2.70      7.49 o 
  -4   4  12       14.44       13.01      7.20 o 
  -3   4  12      167.32      189.54     10.88 o 
  -2   4  12     1136.45     1155.80     31.60 o 
  -1   4  12      207.29      215.83     10.10 o 
   0   4  12        0.00        1.16      7.18 o 
   1   4  12       63.80       62.53      7.39 o 
   2   4  12       23.55       25.37      6.82 o 
   3   4  12      175.68      153.86     18.93 o 
   4   4  12       23.09       10.82      8.66 o 
   5   4  12       83.98       76.47     11.62 o 
   6   4  12       85.18      110.19     13.66 o 
   7   4  12      289.63      367.63     21.88 o 
   8   4  12      171.44      179.02     17.71 o 
 -10   5  12       44.30       46.60     15.51 o 
  -9   5  12        4.02       31.22     13.76 o 
  -8   5  12        0.27       -5.24     13.33 o 
  -7   5  12       55.87       52.78     10.47 o 
  -6   5  12       61.03       52.39     12.75 o 
  -5   5  12      241.78      229.44     14.93 o 
  -4   5  12      104.98       91.45     10.28 o 
  -3   5  12       10.00        0.03      6.91 o 
  -2   5  12       72.64       60.89      7.68 o 
  -1   5  12       46.43       30.56      6.96 o 
   0   5  12      539.04      598.45     23.11 o 
   1   5  12       40.11       39.12      8.25 o 
   2   5  12       34.08       19.34     10.16 o 
   3   5  12      343.65      334.91     21.12 o 
   4   5  12       50.14       29.77     16.07 o 
   5   5  12       73.68       45.11     11.24 o 
   6   5  12      230.16      272.43     20.27 o 
   7   5  12        1.14       -9.18     12.70 o 
 -10   6  12        1.75      -20.89     14.64 o 
  -9   6  12      123.64      119.85     17.48 o 
  -8   6  12        7.43        8.10     12.39 o 
  -7   6  12        0.10       17.09     10.33 o 
  -6   6  12        2.10       -2.99      8.18 o 
  -5   6  12       31.55       18.10      8.69 o 
  -4   6  12      637.46      705.53     26.81 o 
  -3   6  12        0.58        1.32      7.65 o 
  -2   6  12       20.82       20.90      8.05 o 
  -1   6  12       42.56       44.91      7.58 o 
   0   6  12        0.45        0.02      7.66 o 
   1   6  12      251.53      268.35     15.77 o 
   2   6  12       29.20       19.43      8.44 o 
   3   6  12       73.20       63.25     19.25 o 
   4   6  12       14.12       -9.13     20.50 o 
   5   6  12        9.59        9.46     11.73 o 
   6   6  12        0.68       12.28     13.72 o 
   7   6  12        0.12      -10.35     14.82 o 
  -9   7  12       10.25      -14.33     14.34 o 
  -8   7  12       56.60       48.99     16.53 o 
  -7   7  12       12.64       13.86     11.56 o 
  -6   7  12        0.24      -14.66      9.60 o 
  -5   7  12        0.20       -0.26      9.28 o 
  -4   7  12        2.64       -0.09      9.07 o 
  -3   7  12      174.50      187.48     13.85 o 
  -2   7  12      170.96      180.54     17.24 o 
  -1   7  12      184.44      164.66     15.66 o 
   0   7  12       65.25       69.81     10.31 o 
   1   7  12      241.55      242.66     25.69 o 
   2   7  12       95.17       96.36     14.07 o 
   3   7  12        0.54       -7.30     10.90 o 
   4   7  12      111.62      107.41     14.95 o 
   5   7  12        6.36       10.78     12.78 o 
   6   7  12       39.31       25.30     14.95 o 
  -8   8  12       24.29       39.24     16.08 o 
  -7   8  12       15.89       31.10     12.37 o 
  -6   8  12      137.93      148.68     20.41 o 
  -5   8  12      527.45      685.11     28.60 o 
  -4   8  12       60.44       62.87     10.86 o 
  -3   8  12       18.48       19.88     10.23 o 
  -2   8  12       72.29       88.74     19.90 o 
  -1   8  12      161.41      199.08     27.98 o 
   0   8  12        9.66        8.72      8.44 o 
   1   8  12      375.54      391.32     22.55 o 
   2   8  12        4.38       -0.93     10.01 o 
   3   8  12      151.78      179.25     17.61 o 
   4   8  12       10.64       22.06     12.92 o 
   5   8  12       79.58       85.61     16.86 o 
   6   8  12        1.10      -21.00     15.76 o 
  -7   9  12       88.62       68.70     15.04 o 
  -6   9  12       56.55       55.20     14.12 o 
  -5   9  12        0.08      -12.19     11.31 o 
  -4   9  12      445.78      579.13     27.77 o 
  -3   9  12        4.87        8.89     10.29 o 
  -2   9  12       24.65       48.48     13.05 o 
  -1   9  12      121.20       87.30     14.63 o 
   0   9  12       55.90       58.50     14.08 o 
   1   9  12        3.01       -7.45     10.35 o 
   2   9  12       97.14      103.55     13.85 o 
   3   9  12       10.78        7.27     13.28 o 
   4   9  12      105.81      137.32     22.02 o 
   5   9  12       26.07       21.75     16.23 o 
  -6  10  12       51.95       41.66     15.16 o 
  -5  10  12       12.11       26.25     15.47 o 
  -4  10  12       43.39       42.72     13.17 o 
  -3  10  12      258.38      341.02     25.35 o 
  -2  10  12        1.17       -3.52     13.15 o 
  -1  10  12       28.24       24.12     13.83 o 
   0  10  12        2.00        4.08     13.57 o 
   1  10  12        2.52        4.18     14.36 o 
   2  10  12       12.72        7.69     16.03 o 
   3  10  12       43.48       53.26     14.70 o 
  -4  11  12        2.72      -19.36     16.08 o 
  -3  11  12        5.52      -23.16     15.59 o 
  -2  11  12      120.27      127.34     18.83 o 
  -1  11  12        2.26      -18.21     15.08 o 
   0  11  12        0.87       -8.81     15.08 o 
   1  11  12        5.37        4.75     15.15 o 
 -11   0  13       12.93      -17.42     23.08 o 
  -9   0  13        8.04       19.28     15.51 o 
  -7   0  13        3.12       10.68     12.69 o 
  -5   0  13      743.57      781.50     54.24 o 
  -3   0  13      541.89      525.94     22.64 o 
  -1   0  13      783.39      787.61     32.92 o 
   1   0  13      190.06      190.53     18.02 o 
   3   0  13     1903.46     2227.24     91.00 o 
   5   0  13      386.67      349.27     26.93 o 
   7   0  13       35.85       27.74     17.92 o 
 -11   1  13        6.71       -6.06     13.34 o 
 -10   1  13       37.45       25.34     12.07 o 
  -9   1  13      228.80      226.82     22.88 o 
  -8   1  13        0.12       -7.81      9.01 o 
  -7   1  13        0.15       -5.80      9.32 o 
  -6   1  13      837.02      889.57     33.13 o 
  -5   1  13      270.71      223.23     13.62 o 
  -4   1  13      747.17      751.07     22.79 o 
  -3   1  13        0.30       -5.13      5.07 o 
  -2   1  13      338.87      352.23     12.84 o 
  -1   1  13      126.22      112.72     10.88 o 
   0   1  13     1501.66     1578.54     41.05 o 
   1   1  13      101.06       76.31      9.17 o 
   2   1  13       33.27       31.74      8.04 o 
   3   1  13       64.40       41.03      9.13 o 
   4   1  13        9.26        8.43      8.82 o 
   5   1  13      281.27      246.48     19.15 o 
   6   1  13        0.42       -8.60     10.21 o 
   7   1  13       19.75        2.59     12.19 o 
   8   1  13       32.50       38.15     14.55 o 
 -11   2  13       11.78        6.80     15.99 o 
 -10   2  13       12.14       -0.10     13.50 o 
  -9   2  13        0.07       -4.89     10.64 o 
  -8   2  13      452.70      533.86     27.44 o 
  -7   2  13       84.50       79.61     13.10 o 
  -6   2  13       19.95        5.23      8.22 o 
  -5   2  13        0.39       -6.75      6.40 o 
  -4   2  13      121.19       88.07      8.39 o 
  -3   2  13      205.15      198.48      9.63 o 
  -2   2  13      329.37      312.44     12.10 o 
  -1   2  13       52.88       49.64      8.33 o 
   0   2  13       30.90       13.91      5.93 o 
   1   2  13      589.36      583.86     22.54 o 
   2   2  13     1408.01     1491.55     46.27 o 
   3   2  13      188.54      204.08     14.02 o 
   4   2  13       23.72       26.15      9.21 o 
   5   2  13      107.39      108.42     12.79 o 
   6   2  13       14.62       19.11     11.25 o 
   7   2  13       20.14       16.43     12.15 o 
   8   2  13        0.09      -13.34     13.37 o 
 -10   3  13      188.44      183.67     25.10 o 
  -9   3  13        5.47        6.05     12.90 o 
  -8   3  13      401.24      447.38     25.95 o 
  -7   3  13       36.17       15.62     11.92 o 
  -6   3  13       22.05       19.81      8.22 o 
  -5   3  13        2.64       -0.26      6.87 o 
  -4   3  13      435.99      446.12     23.72 o 
  -3   3  13        1.06       -5.63      6.20 o 
  -2   3  13     2195.77     2396.32     53.95 o 
  -1   3  13      407.93      399.31     13.96 o 
   0   3  13        1.30       -4.48      5.91 o 
   1   3  13        5.18        0.15      6.31 o 
   2   3  13      381.18      405.00     21.57 o 
   3   3  13      473.43      508.21     44.27 o 
   4   3  13       12.30       -3.53      8.66 o 
   5   3  13      333.10      367.56     20.22 o 
   6   3  13        1.79       -1.80     11.62 o 
   7   3  13      200.91      232.70     18.89 o 
 -10   4  13       31.28       35.63     15.61 o 
  -9   4  13       39.07       21.54     13.28 o 
  -8   4  13        0.32      -21.95     10.97 o 
  -7   4  13        9.06       25.63     12.11 o 
  -6   4  13       40.50       38.67     13.21 o 
  -5   4  13        1.02        7.44      7.90 o 
  -4   4  13       35.00       19.11      8.23 o 
  -3   4  13      202.84      178.14     12.22 o 
  -2   4  13       73.85       73.32      8.66 o 
  -1   4  13      117.55       96.51     10.13 o 
   0   4  13      602.66      629.94     21.57 o 
   1   4  13      208.67      205.62     15.50 o 
   2   4  13        0.87        1.78      8.07 o 
   3   4  13        3.71       -9.55      8.29 o 
   4   4  13      779.34      860.65     31.72 o 
   5   4  13       21.91       46.35     11.75 o 
   6   4  13        6.02        5.11     14.63 o 
   7   4  13      201.40      232.58     19.94 o 
 -10   5  13       46.74       65.27     17.24 o 
  -9   5  13        0.09      -12.91     12.88 o 
  -8   5  13        2.83        0.22     11.72 o 
  -7   5  13       28.25       -2.77     11.42 o 
  -6   5  13       10.95       -9.90      8.90 o 
  -5   5  13        2.53        1.52      8.23 o 
  -4   5  13      217.17      219.62     14.20 o 
  -3   5  13       35.63       41.81      8.98 o 
  -2   5  13        0.05       -3.03      7.72 o 
  -1   5  13        2.19        1.42      7.52 o 
   0   5  13       32.75       15.11      7.45 o 
   1   5  13      172.56      129.36     11.76 o 
   2   5  13      111.51       81.59     12.27 o 
   3   5  13      110.93       93.79     14.04 o 
   4   5  13       43.23       15.30     16.94 o 
   5   5  13       74.82       68.24     14.57 o 
   6   5  13        3.87       23.53     13.77 o 
   7   5  13      148.68      164.71     37.07 o 
  -9   6  13        0.02      -28.31     18.24 o 
  -8   6  13        0.16       -1.60     12.82 o 
  -7   6  13        1.84      -12.93     11.00 o 
  -6   6  13      133.25      109.46     12.79 o 
  -5   6  13        0.05       -6.92      8.92 o 
  -4   6  13      381.12      398.93     19.63 o 
  -3   6  13       16.71        3.95      8.33 o 
  -2   6  13      126.53      112.68     11.15 o 
  -1   6  13        0.21      -13.75      7.89 o 
   0   6  13       13.88        6.01      8.38 o 
   1   6  13        1.47       -3.26      8.63 o 
   2   6  13       16.77       10.88      8.92 o 
   3   6  13      129.07      132.83     15.90 o 
   4   6  13       19.86       16.70     12.10 o 
   5   6  13       12.55       25.74     18.13 o 
   6   6  13      250.47      310.57     37.59 o 
  -9   7  13      189.97      257.87     23.04 o 
  -8   7  13       17.85        5.32     14.39 o 
  -7   7  13        7.64      -19.95     11.40 o 
  -6   7  13       89.14      114.37     13.59 o 
  -5   7  13        4.83      -14.99      9.47 o 
  -4   7  13       13.58       -1.71      9.42 o 
  -3   7  13        0.61      -14.54      8.97 o 
  -2   7  13       44.08       39.29     12.35 o 
  -1   7  13        2.70        7.11     10.07 o 
   0   7  13       28.70       15.10     10.12 o 
   1   7  13      107.86      100.02     12.07 o 
   2   7  13        0.48       -2.41      9.42 o 
   3   7  13      168.19      201.23     19.81 o 
   4   7  13       56.66       51.55     14.41 o 
   5   7  13      105.86      146.87     18.53 o 
   6   7  13       37.90       35.82     17.09 o 
  -8   8  13        4.27       11.27     15.70 o 
  -7   8  13       42.20       40.04     13.77 o 
  -6   8  13       15.33       11.46     12.26 o 
  -5   8  13       34.46       43.07     12.06 o 
  -4   8  13        3.79       -3.60     10.58 o 
  -3   8  13        8.11       -8.20     11.55 o 
  -2   8  13        0.00        3.16     11.78 o 
  -1   8  13      183.49      191.39     18.50 o 
   0   8  13       87.43       74.74     14.27 o 
   1   8  13       78.88       67.88     11.88 o 
   2   8  13      112.22       93.98     12.95 o 
   3   8  13        7.83       17.75     13.36 o 
   4   8  13      160.83      170.35     21.20 o 
   5   8  13        1.56      -11.55     14.94 o 
  -7   9  13       23.42       35.04     20.64 o 
  -6   9  13       19.32        7.83     15.26 o 
  -5   9  13       11.34        6.04     15.56 o 
  -4   9  13      117.22      173.68     19.62 o 
  -3   9  13        5.61       -9.60     11.02 o 
  -2   9  13       62.94       60.92     15.37 o 
  -1   9  13       82.11       56.96     14.61 o 
   0   9  13        0.02       12.48     12.43 o 
   1   9  13        2.94       -4.33     12.31 o 
   2   9  13        3.42      -15.76     11.94 o 
   3   9  13      184.46      205.26     21.24 o 
   4   9  13       64.86       59.89     18.15 o 
  -5  10  13       54.06       71.62     16.73 o 
  -4  10  13        1.76       10.18     13.11 o 
  -3  10  13      306.96      382.54     26.64 o 
  -2  10  13       51.76       34.29     18.35 o 
  -1  10  13       43.32       38.09     14.66 o 
   0  10  13        6.82        2.57     14.49 o 
   1  10  13      118.93      169.15     19.72 o 
   2  10  13       17.02       15.71     15.19 o 
  -2  11  13      125.86      132.01     19.60 o 
  -1  11  13       23.64       18.24     16.94 o 
 -10   0  14       20.37       21.50     30.99 o 
  -8   0  14      111.84      101.23     18.19 o 
  -6   0  14      160.12      140.36     20.66 o 
  -4   0  14       43.34       10.45     12.11 o 
  -2   0  14       84.69       73.50     10.39 o 
   0   0  14      201.30      165.82     16.62 o 
   2   0  14       43.79       36.80     18.24 o 
   4   0  14      351.92      395.45     36.48 o 
   6   0  14       88.86      100.71     38.42 o 
 -10   1  14      163.65      184.78     17.32 o 
  -9   1  14       78.96       82.35     12.87 o 
  -8   1  14       84.06       66.49     11.68 o 
  -7   1  14       40.10       36.91     10.12 o 
  -6   1  14       51.20       38.88      9.28 o 
  -5   1  14        3.73       -1.48      8.22 o 
  -4   1  14       15.91       14.27      7.21 o 
  -3   1  14        4.52        2.08      5.61 o 
  -2   1  14      279.23      277.08     14.18 o 
  -1   1  14       44.33       33.08      6.52 o 
   0   1  14       17.22       14.67      6.62 o 
   1   1  14       60.67       59.33      9.47 o 
   2   1  14      185.87      177.50     13.40 o 
   3   1  14      467.50      560.33     47.95 o 
   4   1  14       48.93       37.90     10.19 o 
   5   1  14       57.10       64.90     12.10 o 
   6   1  14        4.86        3.59     11.63 o 
   7   1  14       26.35       35.42     21.99 o 
 -10   2  14        6.54       18.71     20.17 o 
  -9   2  14      114.33      103.33     19.40 o 
  -8   2  14        0.22        6.54     12.67 o 
  -7   2  14        0.09        8.08      9.69 o 
  -6   2  14        5.77       -1.06      8.26 o 
  -5   2  14        8.09       11.63      8.42 o 
  -4   2  14       11.65       -3.42      8.45 o 
  -3   2  14        6.23       10.55      6.44 o 
  -2   2  14       93.65       52.72      6.27 o 
  -1   2  14      115.87       89.05      8.62 o 
   0   2  14        0.58       -6.22      6.27 o 
   1   2  14      367.93      386.93     20.64 o 
   2   2  14       27.50       19.07      8.58 o 
   3   2  14       31.47       17.84      8.91 o 
   4   2  14        2.78       -3.13      9.01 o 
   5   2  14        0.40      -17.59     11.98 o 
   6   2  14       41.97       50.07     13.05 o 
   7   2  14      214.60      214.20     18.83 o 
 -10   3  14       68.70       67.85     17.27 o 
  -9   3  14        7.49        0.91     13.50 o 
  -8   3  14       22.22       37.32     14.04 o 
  -7   3  14        6.50      -11.51     10.82 o 
  -6   3  14       11.92       -0.14     10.29 o 
  -5   3  14        4.75       -1.22      8.07 o 
  -4   3  14        0.44        0.60      6.43 o 
  -3   3  14        1.82        7.46      6.90 o 
  -2   3  14       41.16       28.47      6.58 o 
  -1   3  14      944.30      954.83     28.43 o 
   0   3  14        1.64       -3.81      7.13 o 
   1   3  14      490.86      518.98     30.48 o 
   2   3  14       30.47       19.67      8.86 o 
   3   3  14        0.13      -12.19      9.01 o 
   4   3  14      101.75       84.02     14.75 o 
   5   3  14      227.43      267.31     18.46 o 
   6   3  14        3.25       -8.29     11.43 o 
   7   3  14      100.82      124.19     17.01 o 
 -10   4  14        0.20        4.31     14.33 o 
  -9   4  14        9.83      -10.48     12.04 o 
  -8   4  14       71.36       75.81     23.53 o 
  -7   4  14      148.04      180.56     18.07 o 
  -6   4  14        2.20        4.61     10.55 o 
  -5   4  14        0.19       -8.75      8.55 o 
  -4   4  14       27.28       14.77      8.35 o 
  -3   4  14       66.16       56.76      9.37 o 
  -2   4  14        0.53        3.01      7.74 o 
  -1   4  14       16.74       11.43      7.94 o 
   0   4  14        0.82       -3.34      9.41 o 
   1   4  14        4.44        7.64      9.60 o 
   2   4  14      106.43      100.54     20.35 o 
   3   4  14        2.68       -5.65      9.95 o 
   4   4  14       46.89       56.50     11.69 o 
   5   4  14       19.64       36.16     12.10 o 
   6   4  14        1.19        0.27     13.00 o 
  -9   5  14       11.01       26.85     15.95 o 
  -8   5  14       55.60       44.61     14.43 o 
  -7   5  14       79.17       59.41     14.42 o 
  -6   5  14      314.40      395.45     20.58 o 
  -5   5  14       65.84       54.66     10.98 o 
  -4   5  14      250.04      299.91     18.13 o 
  -3   5  14       56.75       48.66      9.39 o 
  -2   5  14        2.31       -0.30      9.68 o 
  -1   5  14      182.82      179.87     13.27 o 
   0   5  14      308.05      302.90     26.51 o 
   1   5  14       45.45       26.26      9.39 o 
   2   5  14       74.99       61.14     12.70 o 
   3   5  14       96.66       83.21     14.78 o 
   4   5  14       59.22       47.17     13.30 o 
   5   5  14        7.44       17.93     14.28 o 
   6   5  14       13.38        8.97     15.81 o 
  -9   6  14       20.70       21.28     15.97 o 
  -8   6  14        8.67       33.35     18.09 o 
  -7   6  14        6.36        5.56     12.78 o 
  -6   6  14       94.01       97.78     13.35 o 
  -5   6  14      503.62      694.74     34.48 o 
  -4   6  14       68.32       72.10     13.39 o 
  -3   6  14      389.51      457.08     21.52 o 
  -2   6  14        5.84      -15.29      9.94 o 
  -1   6  14      138.56      131.68     17.81 o 
   0   6  14       22.41       14.93      8.61 o 
   1   6  14       10.57       19.73     11.70 o 
   2   6  14        4.32        4.29     11.48 o 
   3   6  14      124.15       96.45     15.43 o 
   4   6  14      165.20      179.14     19.49 o 
   5   6  14       57.92       55.32     16.40 o 
  -8   7  14       65.02      103.60     18.32 o 
  -7   7  14       11.57       22.86     14.40 o 
  -6   7  14      242.03      302.75     19.36 o 
  -5   7  14       10.49       -7.80     10.65 o 
  -4   7  14        2.32       -0.78     10.28 o 
  -3   7  14       10.63       18.78     10.11 o 
  -2   7  14      176.56      208.03     24.07 o 
  -1   7  14       66.66       59.18     13.17 o 
   0   7  14       53.15       32.97     21.07 o 
   1   7  14       64.74       53.11     12.72 o 
   2   7  14      110.99      120.87     16.06 o 
   3   7  14       18.68       13.51     20.15 o 
   4   7  14        0.33       -7.21     13.96 o 
   5   7  14      133.57      145.30     19.69 o 
  -7   8  14        2.78       -8.74     13.78 o 
  -6   8  14        7.78       -3.42     12.66 o 
  -5   8  14        3.48       17.65     11.97 o 
  -4   8  14        2.28        3.59     14.67 o 
  -3   8  14       42.76       83.32     14.95 o 
  -2   8  14        6.66       -7.03     12.25 o 
  -1   8  14       63.19      112.60     33.46 o 
   0   8  14        1.04       -7.82     12.87 o 
   1   8  14        1.77        7.29     11.72 o 
   2   8  14        0.19       -4.61     13.41 o 
   3   8  14        4.15        0.85     14.16 o 
   4   8  14        6.71        5.26     15.54 o 
  -6   9  14       13.63       -0.71     14.16 o 
  -5   9  14       56.46       23.02     13.99 o 
  -4   9  14        2.57       25.40     12.56 o 
  -3   9  14        6.37       -8.57     13.13 o 
  -2   9  14       11.34       14.60     14.14 o 
  -1   9  14       85.19       99.04     33.39 o 
   0   9  14       63.07       48.38     15.24 o 
   1   9  14        0.02       -8.83     13.33 o 
   2   9  14        2.96       15.87     17.21 o 
   3   9  14      201.26      248.90     23.95 o 
  -4  10  14        5.44      -11.92     19.09 o 
  -3  10  14       39.73       52.36     24.11 o 
  -2  10  14       54.99       76.09     17.25 o 
  -1  10  14       19.98        5.37     16.91 o 
   0  10  14        8.04      -11.75     15.55 o 
  -9   0  15        4.59       -4.55     16.26 o 
  -7   0  15      406.69      402.87     29.22 o 
  -5   0  15      103.81       80.84     14.83 o 
  -3   0  15        0.05       -9.12      9.15 o 
  -1   0  15      125.45      102.15     15.29 o 
   1   0  15       87.80       42.81     14.04 o 
   3   0  15      236.36      212.72     33.09 o 
   5   0  15      115.11      133.52     21.76 o 
 -10   1  15       20.69       32.12     13.86 o 
  -9   1  15        4.51        6.37     12.04 o 
  -8   1  15       39.73       29.76     12.39 o 
  -7   1  15        0.81       -9.87      9.64 o 
  -6   1  15      248.37      260.32     21.30 o 
  -5   1  15      179.38      151.81     14.77 o 
  -4   1  15      297.29      313.17     17.66 o 
  -3   1  15       10.79       -1.29      6.29 o 
  -2   1  15      404.36      405.32     15.38 o 
  -1   1  15      372.11      373.19     16.03 o 
   0   1  15       95.49       79.56     10.15 o 
   1   1  15       64.12       26.88     13.00 o 
   2   1  15       10.64        3.39      9.31 o 
   3   1  15        2.32      -10.61      9.16 o 
   4   1  15       22.97       14.46      9.99 o 
   5   1  15       20.81       26.33     11.43 o 
   6   1  15        9.37        3.94     12.84 o 
 -10   2  15        0.08        7.89     16.42 o 
  -9   2  15       84.53      106.76     17.48 o 
  -8   2  15       18.19        5.63     12.79 o 
  -7   2  15        2.36       22.24     10.77 o 
  -6   2  15       38.18       32.77     10.34 o 
  -5   2  15      239.95      242.34     19.52 o 
  -4   2  15      174.41      130.92     10.93 o 
  -3   2  15       11.65        4.09      7.13 o 
  -2   2  15      150.42      120.06      9.26 o 
  -1   2  15       21.42        7.67      7.38 o 
   0   2  15      544.04      594.06     24.30 o 
   1   2  15       53.86       51.73      9.38 o 
   2   2  15       13.01        1.70      8.66 o 
   3   2  15       14.41       22.90      9.92 o 
   4   2  15       16.01        8.66     10.23 o 
   5   2  15        8.91       10.64     11.33 o 
   6   2  15       73.89       62.99     14.15 o 
  -9   3  15       11.14        8.54     14.79 o 
  -8   3  15        0.61        0.16     12.67 o 
  -7   3  15        0.35      -13.95     11.92 o 
  -6   3  15        7.45       13.25     25.64 o 
  -5   3  15        1.37        1.40     10.48 o 
  -4   3  15      207.39      187.16     13.63 o 
  -3   3  15       55.79       35.71      9.16 o 
  -2   3  15       27.45       21.88      9.76 o 
  -1   3  15       11.49       15.93      9.88 o 
   0   3  15       24.69       12.07      8.67 o 
   1   3  15      384.99      390.45     19.78 o 
   2   3  15       30.93       25.70      9.11 o 
   3   3  15       84.81      115.27     12.96 o 
   4   3  15        0.00       11.37     11.29 o 
   5   3  15        2.59       -0.03     13.29 o 
   6   3  15       90.84      112.65     16.68 o 
  -9   4  15        9.31      -10.00     15.01 o 
  -8   4  15      154.43      162.72     18.68 o 
  -7   4  15        2.71       -1.80     12.59 o 
  -6   4  15        6.88       16.04     12.35 o 
  -5   4  15       32.89       24.20      9.70 o 
  -4   4  15       28.20       16.07      9.27 o 
  -3   4  15       88.38       88.43     12.15 o 
  -2   4  15      128.42       93.65     12.61 o 
  -1   4  15       34.00       28.33      9.35 o 
   0   4  15        7.36        3.17      9.02 o 
   1   4  15        1.79        3.16     10.43 o 
   2   4  15      256.55      242.86     19.47 o 
   3   4  15      118.48       87.65     18.45 o 
   4   4  15       26.99       17.76     13.52 o 
   5   4  15        8.07       43.05     24.45 o 
   6   4  15       26.33       54.28     17.25 o 
  -9   5  15        0.00        9.38     15.05 o 
  -8   5  15        8.85       18.37     14.77 o 
  -7   5  15       16.95       20.51     15.33 o 
  -6   5  15       17.06        4.96     11.96 o 
  -5   5  15       12.44       -5.24      9.57 o 
  -4   5  15       17.01       13.36     10.53 o 
  -3   5  15       78.03       64.45     10.81 o 
  -2   5  15       82.04       57.13     14.99 o 
  -1   5  15      121.45      108.78     13.69 o 
   0   5  15       19.44       16.72      9.93 o 
   1   5  15      240.85      304.04     30.27 o 
   2   5  15       54.67       57.89     13.37 o 
   3   5  15      607.42      664.98     33.86 o 
   4   5  15        0.87      -15.29     13.48 o 
   5   5  15      336.92      364.22     27.11 o 
  -8   6  15       19.37        7.03     14.92 o 
  -7   6  15       30.24       15.86     14.64 o 
  -6   6  15        1.68       -6.64     11.32 o 
  -5   6  15       35.75       26.08     12.61 o 
  -4   6  15      105.35      102.77     18.76 o 
  -3   6  15       28.17       25.90     11.96 o 
  -2   6  15       53.07       45.32     12.46 o 
  -1   6  15       15.84       -0.21     11.71 o 
   0   6  15      355.86      456.39     30.45 o 
   1   6  15       40.42       43.42     16.55 o 
   2   6  15      185.28      170.09     17.76 o 
   3   6  15        4.82       17.69     19.46 o 
   4   6  15      564.08      748.77     38.20 o 
   5   6  15       24.17       17.56     16.69 o 
  -7   7  15        5.89        9.89     15.30 o 
  -6   7  15        0.31        2.22     12.67 o 
  -5   7  15       18.24       41.15     12.47 o 
  -4   7  15        1.88      -16.81     11.05 o 
  -3   7  15       36.30       26.50     13.68 o 
  -2   7  15        0.98      -13.26     12.05 o 
  -1   7  15      232.04      298.41     22.15 o 
   0   7  15       40.79       43.68     13.63 o 
   1   7  15       37.26       15.31     13.23 o 
   2   7  15        7.32        0.84     13.11 o 
   3   7  15      156.05      175.26     20.28 o 
   4   7  15        1.07        4.55     13.78 o 
  -6   8  15       15.35       11.81     13.95 o 
  -5   8  15        8.05       -5.37     12.28 o 
  -4   8  15        0.06       14.59     14.43 o 
  -3   8  15       70.18       66.59     20.75 o 
  -2   8  15      108.75      148.98     17.88 o 
  -1   8  15        4.00       12.74     13.82 o 
   0   8  15       26.37       34.17     14.84 o 
   1   8  15        0.05       13.35     18.68 o 
   2   8  15      118.34      130.33     22.50 o 
   3   8  15      111.19      146.37     19.81 o 
  -4   9  15       51.82       60.68     17.27 o 
  -3   9  15       75.92      102.48     17.91 o 
  -2   9  15       27.33       35.30     21.18 o 
  -1   9  15        2.76       15.32     14.93 o 
   0   9  15       49.60       48.50     25.62 o 
   1   9  15       73.25       65.28     73.61 o 
  -8   0  16       12.42       26.85     17.47 o 
  -6   0  16        4.83       12.59     13.93 o 
  -4   0  16       10.05       -3.87     14.53 o 
  -2   0  16       76.62       77.15     14.48 o 
   0   0  16      119.30      125.39     18.02 o 
   2   0  16       70.33       90.14     16.78 o 
   4   0  16       20.76       38.33     16.55 o 
  -9   1  16       10.70        8.41     15.47 o 
  -8   1  16        1.68        2.14     12.31 o 
  -7   1  16        0.79       -4.52     10.88 o 
  -6   1  16        2.09       -0.63     10.06 o 
  -5   1  16        0.78        1.56      9.41 o 
  -4   1  16        7.82       -5.24      8.98 o 
  -3   1  16      241.24      279.49     19.47 o 
  -2   1  16        2.08       10.38      7.94 o 
  -1   1  16      269.49      326.59     30.57 o 
   0   1  16        0.94       -2.11      8.81 o 
   1   1  16      106.36      143.62     19.42 o 
   2   1  16       14.54       15.59     10.48 o 
   3   1  16       39.93       53.55     11.71 o 
   4   1  16        2.72       12.24     11.90 o 
   5   1  16      104.34      131.25     16.19 o 
  -9   2  16       60.37       73.39     16.71 o 
  -8   2  16      112.06      127.06     18.15 o 
  -7   2  16        9.67       14.61     13.60 o 
  -6   2  16      103.26      103.71     21.40 o 
  -5   2  16       42.79       22.47     10.65 o 
  -4   2  16      106.23      102.92     11.76 o 
  -3   2  16      127.86      107.32     10.33 o 
  -2   2  16      109.42       97.93     11.05 o 
  -1   2  16      194.88      169.76     20.64 o 
   0   2  16       69.04       76.22     11.18 o 
   1   2  16       22.03       20.61      9.98 o 
   2   2  16      119.70      103.16     15.98 o 
   3   2  16        9.00       13.73     10.74 o 
   4   2  16      138.65      139.36     15.56 o 
   5   2  16       21.29       35.05     13.33 o 
  -9   3  16        0.03        1.43     16.04 o 
  -8   3  16       93.86      111.72     17.73 o 
  -7   3  16        0.05        8.76     13.63 o 
  -6   3  16        2.74        6.80     12.23 o 
  -5   3  16      139.69      157.47     20.18 o 
  -4   3  16      169.54      211.91     14.80 o 
  -3   3  16        0.03       -8.60      9.94 o 
  -2   3  16       70.43       44.64     11.65 o 
  -1   3  16       22.15       13.67     12.07 o 
   0   3  16       60.03       43.89     17.28 o 
   1   3  16        0.28       -0.55     11.60 o 
   2   3  16       93.80       58.17     11.66 o 
   3   3  16       84.12      103.31     13.40 o 
   4   3  16        6.13      -11.03     11.88 o 
   5   3  16       55.45       45.20     14.34 o 
  -8   4  16        2.98        4.56     17.42 o 
  -7   4  16       10.66        5.30     13.97 o 
  -6   4  16      142.07      135.65     16.60 o 
  -5   4  16      243.08      307.35     28.99 o 
  -4   4  16      249.27      287.78     41.65 o 
  -3   4  16       17.73       -2.14     10.73 o 
  -2   4  16        1.44      -10.74     10.65 o 
  -1   4  16      204.24      202.34     16.85 o 
   0   4  16       21.83       12.24     11.72 o 
   1   4  16       31.03        7.93     11.64 o 
   2   4  16       47.22       51.21     13.72 o 
   3   4  16      336.45      352.76     24.59 o 
   4   4  16        1.19      -15.95     13.91 o 
   5   4  16        1.90        7.59     16.47 o 
  -8   5  16       69.82      108.47     18.70 o 
  -7   5  16       60.77       90.84     17.02 o 
  -6   5  16       36.59       36.92     14.60 o 
  -5   5  16        5.51       14.42     11.30 o 
  -4   5  16       57.15       32.19     11.26 o 
  -3   5  16       16.69       36.77     12.73 o 
  -2   5  16       26.58       23.84     11.92 o 
  -1   5  16       30.21        8.76     10.53 o 
   0   5  16       59.21       53.88     13.89 o 
   1   5  16      191.36      238.63     19.98 o 
   2   5  16        3.50        0.66     13.62 o 
   3   5  16        1.95        0.18     13.82 o 
   4   5  16        8.36        6.39     21.37 o 
  -7   6  16       65.17       78.04     17.39 o 
  -6   6  16       10.48        7.59     13.89 o 
  -5   6  16       31.96       16.11     11.81 o 
  -4   6  16        2.46      -18.91     11.76 o 
  -3   6  16        0.02       -3.37     12.25 o 
  -2   6  16       51.62       62.55     14.09 o 
  -1   6  16       12.88       27.22     11.70 o 
   0   6  16       14.79       16.65     16.32 o 
   1   6  16       39.61       60.56     14.97 o 
   2   6  16        3.55       -2.16     13.02 o 
   3   6  16      202.07      178.17     20.14 o 
  -6   7  16       80.53      128.84     19.62 o 
  -5   7  16        8.54       -1.63     12.54 o 
  -4   7  16        8.18        8.85     14.20 o 
  -3   7  16       23.20       28.22     16.09 o 
  -2   7  16        0.16       -2.65     12.93 o 
  -1   7  16      169.90      210.67     20.55 o 
   0   7  16       32.22       52.66     18.45 o 
   1   7  16        0.60        3.87     17.12 o 
   2   7  16        1.36      -10.40     19.54 o 
  -5   8  16       41.30       54.88     17.12 o 
  -4   8  16        0.58       -7.16     15.85 o 
  -3   8  16       17.80        4.85     15.78 o 
  -2   8  16       95.70      110.14     21.09 o 
  -1   8  16       27.36       45.90     18.50 o 
   0   8  16        4.35        6.88     19.60 o 
   1   8  16        3.60        7.64     23.41 o 
  -7   0  17       16.01       14.72     21.63 o 
  -5   0  17      209.86      196.77     21.69 o 
  -3   0  17       19.26        1.86     13.35 o 
  -1   0  17       21.17      -11.03     29.86 o 
   1   0  17       42.51       26.33     15.97 o 
   3   0  17       20.50        0.05     25.50 o 
  -8   1  17        2.48       -6.60     14.65 o 
  -7   1  17        6.63        6.81     11.93 o 
  -6   1  17       62.19       67.21     12.89 o 
  -5   1  17        6.22        2.76     10.65 o 
  -4   1  17        3.26      -17.47      9.87 o 
  -3   1  17        2.52       11.38     11.37 o 
  -2   1  17       34.59       21.27     10.12 o 
  -1   1  17       18.30       -4.49      9.94 o 
   0   1  17       17.26       14.19      9.92 o 
   1   1  17        0.05      -12.68     10.12 o 
   2   1  17      103.45       85.61     13.32 o 
   3   1  17       22.21       18.43     12.59 o 
   4   1  17       36.28       31.33     13.15 o 
  -8   2  17       66.41       43.40     16.03 o 
  -7   2  17       70.72       77.82     16.33 o 
  -6   2  17       19.28        2.57     13.81 o 
  -5   2  17       54.51       56.97     14.23 o 
  -4   2  17       27.63       25.24     14.47 o 
  -3   2  17       15.27        9.94     10.86 o 
  -2   2  17       74.39       55.31     15.29 o 
  -1   2  17       30.05       17.75     10.46 o 
   0   2  17        3.62        2.68      9.98 o 
   1   2  17        5.40        9.82     10.59 o 
   2   2  17       34.21       32.82     11.98 o 
   3   2  17      324.13      428.78     23.19 o 
   4   2  17        6.19        9.52     12.90 o 
  -8   3  17       14.20        1.93     16.02 o 
  -7   3  17       29.43       46.99     16.36 o 
  -6   3  17       22.09      -20.21     11.95 o 
  -5   3  17       51.82       34.19     14.08 o 
  -4   3  17       27.23       17.00     12.99 o 
  -3   3  17       14.92        4.60     11.93 o 
  -2   3  17       55.99       32.91     14.08 o 
  -1   3  17       51.14       61.47     16.95 o 
   0   3  17       93.94       75.98     14.68 o 
   1   3  17      104.91      124.36     16.68 o 
   2   3  17       65.84       71.90     15.40 o 
   3   3  17      128.89      118.55     17.92 o 
   4   3  17       57.54       40.48     16.04 o 
  -7   4  17        3.26      -13.98     14.90 o 
  -6   4  17       13.06        3.93     13.34 o 
  -5   4  17        9.26       -3.70     13.47 o 
  -4   4  17      128.28      114.14     15.42 o 
  -3   4  17        0.07       12.20     12.39 o 
  -2   4  17      274.53      276.00     20.96 o 
  -1   4  17       11.25       32.24     15.71 o 
   0   4  17      351.57      383.66     38.93 o 
   1   4  17       24.63       21.39     14.02 o 
   2   4  17       26.01       32.72     14.80 o 
   3   4  17      128.50      105.56     17.82 o 
  -7   5  17        3.00       21.00     16.56 o 
  -6   5  17       50.48       44.06     15.91 o 
  -5   5  17        0.84      -13.86     18.65 o 
  -4   5  17       68.02       62.11     15.32 o 
  -3   5  17       56.79       20.90     20.07 o 
  -2   5  17        7.91        0.93     12.92 o 
  -1   5  17      113.24      154.47     21.56 o 
   0   5  17       19.77       15.99     23.89 o 
   1   5  17      166.24      165.25     25.88 o 
   2   5  17        3.31       11.22     18.81 o 
   3   5  17       44.51       43.61     15.45 o 
  -6   6  17       69.53       54.99     16.52 o 
  -5   6  17       39.38       30.67     17.68 o 
  -4   6  17        0.04       -1.16     14.12 o 
  -3   6  17        0.29        6.64     14.10 o 
  -2   6  17      451.86      587.10     35.65 o 
  -1   6  17        1.34        1.52     16.77 o 
   0   6  17       24.43       27.43     22.60 o 
   1   6  17        4.56       -3.15     18.00 o 
   2   6  17        3.93        0.92     18.86 o 
  -4   7  17      190.20      238.08     35.80 o 
  -3   7  17       44.85       37.32     16.62 o 
  -2   7  17       35.52       22.28     29.98 o 
  -1   7  17      121.99      152.29     23.15 o 
   0   7  17       17.10       21.90     18.60 o 
   1   7  17      139.85      162.64     38.74 o 
  -6   0  18      336.33      389.65     43.42 o 
  -4   0  18      132.74      123.74     37.45 o 
  -2   0  18      103.22       76.83     25.83 o 
   0   0  18       23.53        5.91     15.86 o 
   2   0  18      120.99      134.06     24.21 o 
  -7   1  18      103.53      133.98     18.48 o 
  -6   1  18       26.77       61.61     16.14 o 
  -5   1  18      128.13      164.00     15.82 o 
  -4   1  18        3.60       24.44     13.63 o 
  -3   1  18      224.87      281.26     26.36 o 
  -2   1  18        1.43      -11.54     12.48 o 
  -1   1  18      142.30      181.82     15.91 o 
   0   1  18        7.36        6.50     11.26 o 
   1   1  18        4.49       -1.76     11.94 o 
   2   1  18       21.94       22.13     12.46 o 
   3   1  18       19.81        7.92     13.06 o 
  -7   2  18        0.44      -25.32     16.77 o 
  -6   2  18       12.86        7.63     15.05 o 
  -5   2  18        2.54       -4.14     13.85 o 
  -4   2  18       25.41       40.31     21.47 o 
  -3   2  18        8.88      -15.50     20.34 o 
  -2   2  18        0.98      -18.56     15.07 o 
  -1   2  18        0.02       -5.16     16.09 o 
   0   2  18       12.22       -2.20     13.21 o 
   1   2  18       25.07       33.08     14.20 o 
   2   2  18       57.71       49.35     13.67 o 
   3   2  18        0.61        3.43     13.96 o 
  -7   3  18       10.49       21.57     16.73 o 
  -6   3  18        0.30       11.66     15.47 o 
  -5   3  18       39.89       43.99     13.35 o 
  -4   3  18       45.20       24.81     38.09 o 
  -3   3  18       75.62       82.02     15.31 o 
  -2   3  18        8.18       23.41     13.42 o 
  -1   3  18       35.68       43.24     17.54 o 
   0   3  18       14.65       33.22     14.55 o 
   1   3  18       93.26      125.13     19.89 o 
   2   3  18        8.06       12.25     27.32 o 
   3   3  18       20.96       24.39     17.01 o 
  -6   4  18        0.01       19.11     20.38 o 
  -5   4  18       14.59        0.69     21.47 o 
  -4   4  18        4.81       21.02     20.98 o 
  -3   4  18       32.20       33.16     14.35 o 
  -2   4  18        2.89        1.94     14.92 o 
  -1   4  18      158.33      187.77     23.27 o 
   0   4  18       71.03       87.61     20.61 o 
   1   4  18       35.50       42.21     17.56 o 
   2   4  18        9.06        8.44     15.95 o 
  -5   5  18       33.09       31.49     21.00 o 
  -4   5  18        3.22       -2.73     18.14 o 
  -3   5  18        0.39        0.31     13.83 o 
  -2   5  18        0.58      -15.90     29.38 o 
  -1   5  18       52.97       64.74     19.16 o 
   0   5  18       30.68       78.00     19.05 o 
   1   5  18        2.87       -8.38     15.39 o 
  -4   6  18        1.10       -1.94     15.76 o 
  -3   6  18        1.29       13.07     15.20 o 
  -2   6  18        1.67       -9.72     16.75 o 
  -1   6  18        0.20       14.14     18.38 o 
   0   6  18        1.16       15.10     19.95 o 
  -5   0  19      113.28      115.55     21.67 o 
  -3   0  19       39.55       73.28     28.73 o 
  -1   0  19        7.41        7.39     17.56 o 
   1   0  19       15.02       14.02     19.44 o 
  -6   1  19       44.85       34.74     22.55 o 
  -5   1  19       31.12       35.64     24.70 o 
  -4   1  19        2.13       60.05     25.83 o 
  -3   1  19       10.59      -45.84     24.86 o 
  -2   1  19        4.52        4.68     17.81 o 
  -1   1  19       22.81       13.50     14.79 o 
   0   1  19      147.94      149.57     16.41 o 
   1   1  19       57.46       40.29     14.91 o 
   2   1  19      227.32      224.74     19.35 o 
  -6   2  19        1.94        2.71     16.92 o 
  -5   2  19        2.08      -26.07     22.44 o 
  -4   2  19        2.27        0.32     24.86 o 
  -3   2  19        8.38        5.17     24.21 o 
  -2   2  19      173.88      129.13     32.61 o 
  -1   2  19        2.06        5.97     18.49 o 
   0   2  19      165.75      149.51     19.47 o 
   1   2  19       35.59       42.50     30.69 o 
  -5   3  19        2.18       -7.54     29.70 o 
  -4   3  19       26.16      -19.69     25.50 o 
  -3   3  19        0.55       15.50     24.54 o 
  -2   3  19      177.13      214.57     25.19 o 
  -1   3  19        2.49        2.66     15.81 o 
   0   3  19       33.95       32.26     22.28 o 
   1   3  19       50.13       98.61     26.67 o 
  -4   4  19       22.24        6.31     19.29 o 
  -3   4  19        3.95        7.75     26.15 o 
  -2   4  19        3.68        7.43     19.26 o 
  -1   4  19      157.19      155.97     23.79 o 
   0   4  19        0.06       -1.72     15.88 o 
  -4   0  20       17.56        7.43     30.67 o 
  -2   0  20        6.49        7.75     27.76 o 
  -3   1  20       33.29       64.89     29.06 o 
  -2   1  20      113.45      145.28     34.87 o 
  -1   1  20       13.55      -10.54     19.72 o 
                                                 
